# Supplementary material for: The effect of bovine dairy products and their components on the incidence and natural history of infection: a systematic literature review
Source: Nutr J. 2024 Feb 27;23:26. doi: 10.1186/s12937-024-00923-7 (PMC10898086; doi:10.1186/s12937-024-00923-7)
Supplement: Supplementary file 3 — Additional file 3: Supplemental Table 1. Literature Search Strategy. Supplemental Table 2. ROB Assessment: Study Scoring and Determination of Quality. Supplemental Table 3. Dairy Products and Their Components and Leukocytes (N=76)^. Supplemental Table 4. Dairy Products and Their Components and Cytokines (N=47). [file 12937_2024_923_MOESM3_ESM.xlsx]

## Sheet: Suppl Table 1
Supplemental Table 1. Literature Search Strategy
	PubMed	EMBASE
Exposure terms	(‘dairy products’ OR ‘dairy calcium’ OR ‘cow’s milk’ OR yogurt OR cheese OR dairy OR ‘dairy protein’ OR whey protein OR casein OR milk protein OR milk phospholipid OR milk fat globular membrane OR lactoferrin OR glycomacropeptide OR alpha-lactalbumin)	('dairy products'/exp OR 'dairy products' OR 'dairy calcium' OR 'cows milk' OR 'yogurt'/exp OR yogurt OR 'cheese'/exp OR cheese OR 'dairy'/exp OR dairy OR ‘dairy protein’ OR ‘whey protein’ OR casein OR ‘milk protein’ OR ‘milk phospholipid’ OR ‘milk fat globular membrane’ OR lactoferrin OR ‘glycomacropeptide’ OR ‘alpha-lactalbumin’)
	AND	AND
Outcome terms	(immunity OR ‘immune system’ OR ‘immune regulation’ OR ‘immune function’ OR immunoglobulin OR IgE OR IgD OR IgM OR IgA OR IgG OR 'NK' OR 'natural killer T cell' OR 'natural killer cell' OR platelet* OR basophil* OR eosinophil* OR 't lymphocyte subsets' OR 'T cell' OR 'b lymphocyte subsets' OR 'B cell' OR monocyte* OR neutrophil* OR lymphocyte* OR leukocyte* OR 'white blood cell' OR vaccine OR ‘va…	('immunity'/exp OR immunity OR 'immune system'/exp OR 'immune system' OR 'immune regulation'/exp OR 'immune regulation' OR 'immune function'/exp OR 'immune function' OR 'immunoglobulin'/exp OR immunoglobulin OR 'ige'/exp OR ige OR 'igd'/exp OR igd OR 'igm'/exp OR igm OR 'iga'/exp OR iga OR 'igg'/exp OR igg OR 'nk' OR 'natural killer t cell'/exp OR 'natural killer t cell' OR 'natural killer cell'/…
Exclusion terms	(‘breastmilk’ or ‘human milk’ or ‘review’ or ‘cow’s milk allergy’ OR ‘cow’s milk intolerance' OR ‘cow’s milk hypersensitivity’ OR ‘cow’s milk protein intolerance’ OR ‘milk allergy’ OR ‘dairy farmer’ OR ‘brucellosis’ OR ‘breast milk’)	('breastmilk' OR 'human milk'/exp OR 'human milk' OR 'review'/exp OR 'review' OR 'cows milk allergy' OR 'cows milk intolerance' OR ‘cows milk hypersensitivity’ OR ‘cows milk protein intolerance’ OR ‘milk allergy’ OR ‘dairy farmer’ OR ‘brucellosis’ OR ‘breast milk’)
Filters	Humans, English	[humans]/lim AND [english]/lim AND ([article]/lim OR [article in press]/lim)

## Sheet: Supp Table 2
Supplemental Table 2. ROB Assessment: Study Scoring and Determination of Quality
Rating for Study Quality	Criteria
MINUS/NEGATIVE (-)	If most (six or more) of the answers to the validity questions are “No,” the report should be designated with a minus (-) symbol on the Evidence Worksheet.
NEUTRAL	If the answers to validity criteria questions 2, 3, 6, and 7 do not indicate that the study is exceptionally strong, the report should be designated with a neutral (Æ) symbol on the Evidence Worksheet.
PLUS/POSITIVE (+)	If most of the answers to the above validity questions are “Yes” (including criteria 2, 3, 6, 7 and at least one additional “Yes”), the report should be designated with a plus symbol (+) on the Evidence Worksheet.
NA (guidance for non-human subjects)	If any of the ten validity questions are NA, the report requires a majority of “Yes” answers (including 2,3,6, 7, as applicable) for a plus (+), or a majority or “No” answers for a minus (-) rating

## Sheet: Suppl Table 3
Supplemental Table 3. Dairy Products and Their Components and Leukocytes (N=76)^
Author (Year)	Specific exposure(s) under investiation	Study design	Study Population		Dairy Intervention Details	Changes in Leukocytes
			N	Age and Health Status		WBCs total (CD45+)	Granulocytes				Monocytes	Lymphocytes
							Total	Neutrophils	Eosinophils	Basophils		Total (CD45++)	T-cells					B-cells	Natural killer cells (CD16+ and CD56+)
													Total (CD3+)	Cytotoxic T-cells (CD8+)	Helper T-cells (CD4+)	Regulatory T-cells (CD25+)	Memory T-cells
Whole dairy products (in the following order - traditional yogurt, probiotic yogurt, milk, fermented milk, cheese, other)
Antonopoulou et al. 2022	Traditional yogurt	Clinical trial	Intervention 1: 31	Healthy, Adults only	Intervention 1: 150 g yogurt with OOPLE daily for 8 weeks	Comparisons between and within groups NSS	Comparisons between and within groups NSS	-	-	-	-	Comparisons between groups NSS SS decrease pre- vs. post-intervention among intervention group 2 (p=0.025)	-	-	-	-	-	-	-
			Intervention 2: 30		Intervention 2: 150 g yogurt daily for 8 weeks
			Control: 31		Control: At most 150 g yogurt every 2 weeks for 8 weeks
Campbell et al. 2000	Traditional yogurt	Clinical trial	Intervention: 13	Healthy females, Adults only	Intervention: Both infected and uninfected controls given 200 mL twice daily for 4 weeks	-	-	-	-	-	-	Lymphocyte proliferation: Comparisons within and between groups NSS at baseline or after supplementation	-	-	-	-	-	-	-
			Control: 12		Control: No exercise regimen
Kinoshita et al. 2019	Traditional yogurt (Meiji Probio Yogurt R1)	Clinical trial	Intervention: 479	Healthy healthcare workers, Adults	Intervention: 112 mL yogurt daily for 16 weeks	-	-	-	-	-	-	-	-	-	-	-	-	-	NK cell activity (%): Comparisons between intervention vs. control NSS
			Control: 482		Control: no yogurt
Wheeler et al. 1997a	Traditional yogurt (Dannon)	Cross-over clinical trial	Intervention arm: 21	Atopic disease, Adults only	Intervention: 8 oz yogurt per day for one month	-	-	-	-	-	-	-	-	Treatment effect NSS CD4/CD8: treatment effect NSS	Treatment effect NSS	-	-	-	NK function (LU-2): treatment effect NSS
			Control: 21 [cross-over]		Control: 8 oz 2% milk twice per day for one month
Makino et al. 2010	Traditional yogurt (Meiji Probio Yogurt R1) and milk	Clinical trial	Intervention arm: 73	Healthy, Elderly only	Intervention: 90 g yogurt daily for 8 (Funagata study) or 12 weeks (Arita study)	-	-	-	-	-	-	-	Blastoid transformation: SS increase post- vs. pre-intervention for milk and yogurt in Funagata (p<0.01 and p<0.001, respectively) and Arita (p<0.001 for both) studies	-	-	-	-	-	NK cell activity (%): Comparison pre- vs. post-intervention NSS for milk and yogurt in Funagata SS increase post- vs. pre-intervention for milk and yogurt in Arita (p<0.05 and p<0.001, respectively)
			Control: 71		Control: 100 mL milk daily for 8 (Funagata study) or 12 weeks (Arita study)
Nova et al. 2006	Traditional yogurt and milk	Clinical trial	Intervention arm: 32	Healthy (N=32) and anorexia nervosa patients (N=33), Children	Intervention: 375 g yogurt daily for 10 weeks	Intervention (yogurt): Comparisons NSS between time points among healthy or anorexic patients	-	-	-	-	-	Comparisons NSS between baseline vs. 10 weeks among healthy or AN patients in both intervention and control group	Intervention: Comparisons NSS baseline vs. 10 weeks in healthy patients; SS increase 10 weeks vs. baseline (p<0.05) in AN patients	Intervention: Comparisons NSS baseline vs. 10 weeks in healthy patients; SS increase 10 weeks vs. baseline (p<0.05) in AN patients	Intervention: Comparisons NSS baseline vs. 10 weeks in healthy patients; SS increase 10 weeks vs. baseline among AN patients (p<0.05)	-	-	Intervention: Comparisons NSS baseline vs. 10 weeks among healthy patients; SS decrease 10 weeks vs. baseline among AN patients	-
			Control: 33		Control: 400 mL milk daily for 10 weeks	Control group (milk): SS increase among healthy patients (p<0.05) (NSS among anorexia patients)							Control: Comparisons NSS baseline vs. 10 weeks in AN patients; SS increase 10 weeks vs. baseline (p<0.05) weeks in healthy patients	Control: SS increase 10 weeks vs. baseline (p<0.05) healthy and AN patients	Control: Comparisons NSS baseline vs. 10 weeks among AN patients; SS increase (p<0.05) 10 weeks vs. baseline among healthy patients			Control: Comparisons baseline vs. 10 weeks NSS in both AN and healthy patients
Sharifan et al. 2022	Traditional yogurt and milk	Clinical trial	Interventions 1 and 2: 140 Control: 140	Persons with abdominal obesity, Adults only	Intervention 1: 200 mL milk with vitamin D3 daily for 10 weeks Intervention 2: 150 g traditional yogurt with vitamin D3 for 10 weeks Control: 150 g yogurt or 200 mL milk without vitamin D3 daily for 10 weeks	Comparisons pre- vs. post-intervention NSS among intervention 1, intervention 2 and control groups Difference pre- vs. post intervention NSS among control groups	-	% neutrophils: SS decrease post- vs. pre- intervention among intervention 1 and 2 groups (p< 0.001 for both) SS decrease pre- vs. post intervention among intervention 2 group (p=0.004)	-	-	-	-	-	-	-	-	-	-	-
Suzuki et al. 2020	Probiotic yogurt (L. lactis 11/19-B1)	Clinical trial	Intervention: 18	Atopic disease, All ages	Intervention: 80 g yogurt daily for 8 weeks	-	-	-	Comparison pre- vs. post- intervention NSS	-	-	-	-	-	-	-	-	-	-
Hütt et al. 2015	Probiotic yogurt and cheese (L. plantarum TENSIA)	Cross-over clinical trial	Intervention 1: 82	Healthy, Adults only	Intervention 1: 50 g probiotic cheese daily for 3 weeks	Comparison pre- vs. post-intervention NSS among intervention 1 arm Comparison pre- vs. post-intervention NSS among intervention 2 arm Comparison end of wash-out vs. after control NSS in both control arms	-	-	-	-	Total IgE levels: NSS between the groups at 6 weeks, 6 months, or 18 months	-	-	-	-	-	-	-	-
			Intervention 2: 43		Intervention 2: 150 g probiotic yogurt daily for 3 weeks
			Control: 82 and 43		Control: Traditional cheese (50 g) or yogurt (150 g) daily for 3 weeks
Martínez-Cañavate et al. 2009	Traditional and probiotic yogurt (L. gasseri CECT5714 and L. coryniformis CECT5711)	Clinical trial	Intervention: 24	Persons with asthma and/or hay fever, Children only	Intervention: 200mL probiotic yogurt daily for 3 months	-	Granulocytes IgE+: Comparison pre- vs. post-intervention NSS in both intervention and control groups	-	Comparison pre- vs. post-intervention NSS in both intervention and control groups	Comparison pre- vs. post-intervention NSS in both intervention and control groups	-	Lymphocytes IgE+: Comparison pre- vs. post-intervention NSS in both intervention and control groups	% T cells: SS increase post- vs. pre-intervention among intervention group (p=0.01)	% cytotoxic cells: Comparison pre- vs. post-intervention NSS in both intervention and control groups	% helper T cells: Comparison pre- vs. post-intervention NSS in both intervention and control groups	% regulatory T cells: SS increase post- vs. pre-intervention among intervention group (p=0.01)	-	% B-cells: Comparison pre- vs. post-intervention NSS in both intervention and control groups	% NK cells: SS increase post- vs. pre-intervention among intervention group (p=0.03)
			Control: 25		Control: 200mL traditional yogurt daily for 3 months
Olivares et al. 2006	Traditional and probiotic yogurt (L. gasseri CECT5714 and L. coryniformis CECT5711)	Clinical trial	Intervention: 30	Healthy, Adults	Intervention: 200 mL probiotic yogurt daily for 4 weeks	-	% phagocytosis: SS increase week 4 vs. pre-invervention among intervention and control groups (p<0.01)	Neutrophil %: SS increase 4 weeks vs. pre- intervention among intervention group (p<0.01)	-	-	Monocyte %: SS increase 2 weeks vs. pre-intervention among intervention group (p<0.05); difference NSS at 4 weeks % phagocytosis: SS increase week 4 vs. pre-invervention among intervention and control groups (p<0.01)	Lymphocyte %: SS decrease 4 weeks vs. pre- intervention among intervention group (p<0.05)	T lymphocyte %: SS decrease 4 weeks vs. pre- intervention among intervention group (p<0.01)	T cytotoxic %: Comparison pre- vs. post intervention NSS among intervention or control groups	T helper %: Comparison pre- vs. post- intervention NSS among intervention or control groups	T suppressor %: Comparison pre- vs. post- intervention NSS among intervention or control groups	T memory %: SS decrease 4 weeks vs. pre- intervention among intervention group	B lymphocytes %: SS decrease 4 weeks vs. pre- intervention among intervention group (p<0.05)	-
			Control: 30		Control: 200 mL traditional yogurt daily for 4 weeks
Xiao et al. 2006	Traditional and probiotic yogurt (B. longum BB536)	Clinical trial	Intervention 1: 20	Patients with Japanese cedar pollinosis, Adults only	Intervention 1: 2 x 100 g yogurt with added probiotic daily for 14 weeks	-	-	Comparisons NSS (no specific details provided)	Eosinophil %: SS increase week 9 and 14 vs. baseline in control group (but not intervention)	Comparisons NSS (no specific details provided)	Comparisons NSS (no specific details provided)	Comparisons NSS (no specific details provided)	-	-	-	-	-	-	-
			Control: 20		Control: 2 x 100 g yogurt daily for 14 weeks
Gjevestad et al. 2017	Protein-enriched milk	Clinical trial	Intervention arm: 25	Healthy, Elderly only	Intervention: milk 2 × 0.4 L daily for 12 weeks	-	-	-	-	-	Comparison pre- vs. post-intervention NSS among intervention and control groups	Comparison pre- vs. post-intervention NSS among intervention and control groups	-	-	-	-	-	-	-
			Control: 25
					Control: isocaloric drink 2 × 0.4 L daily for 12 weeks
Hajare et al. 2021	Fermented milk (L. acidophilus LBKV-3)	Clinical trial	Intervention: 15	Malnourished, Children only	Intervention: 100 g fermented milk daily for 12 weeks	-	-	7-8 years of age: SS increase (no p-value reported)	-	6-7 years of age: SS increase weeks 4, 8 and 12 vs. week 2 7-8 years of age: SS increase (no p-value reported)	7-8 years of age: SS increase (no p-value reported)	7-8 years of age: SS increase (no p-value reported)	-	-	-	-	-	-	-
Hasegawa et al. 2009	Regular and fermented milk (L. plantarum HSK201)	Clinical trial	Intervention arm: 10	Persons with Japanese cedar pollinosis, Adults only	Intervention: Fermented milk for 8 weeks [no information on dose]	-	-	-	-	-	-	-	-	-	% Th1 cells: SS increase post- vs. pre-intervention in intervention group (p=0.047); Comparison NSS among control group % Th2 cells: Comparison pre- vs. post-intervention NSS in intervention and control groups Th1/Th2 ratio: Comparison pre- vs. post-intervention NSS in intervention group; SS decrease post- vs. pre-intervention in control group (p=0.011)	-	-	-	-
			Placebo: 9		Control: Non-fermented milk for 8 weeks [no information on dose]
Parra et al. 2004a/b	Regular and fermented milk (L. casei DN-114 001)	Clinical trial	Intervention: 23	Healthy, Adults	Intervention: 3 cups fermented milk daily for 8 weeks	Comparisons pre- vs. post-intervention NSS in both intervention and control groups	Granulocyte oxidative burst capacity:	Neutrophil %:	Eosinophil %:	Basophil %:	Monocyte %,:	Lymphocyte %:	Comparisons pre- vs. post-intervention NSS in both	-	-	-	-	Comparisons pre- vs. post-intervention NSS in both	NK cell %: Comparisons pre- vs. post-intervention NSS in both intervention and control groups
			Control: 22				Comparisons pre- vs. post-intervention NSS in both intervention and control groups	Comparisons pre- vs. post-intervention NSS in both intervention and control groups	Comparisons pre- vs. post-intervention NSS in both intervention and control groups	Comparisons pre- vs. post-intervention NSS in both intervention and control groups	Comparisons pre- vs. post-intervention NSS in both intervention and control groups	Comparisons pre- vs. post-intervention NSS in both
					Control: 3 cups regular milk daily for 8 weeks														Tumoricidal activity:
											Monocyte oxidative burst capacity:								SS increase post- vs. pre- intervention in intervention group at 12:1 (p = 0.042) and 25:1 (p = 0.023)
											SS increase in change post- vs pre-intervention in intervention group (p=0.029)
Pujol et al. 2000	Fermented milk	Cross-over clinical trial	Intervention: 25	Healthy, Adults only	Intervention: 500 mL fermented milk daily for 1 month followed by a stress test	-	-	-	-	-	-	-	-	-	-	-	-	-
	(L. casei DN-114 001)		Control: 25																Intervention vs. control NSS
			[cross-over]		Control: 500 mL regular milk daily for 1 month followed by a stress test
																			SS decrease 5-min vs. 2-hr after stress test among intervention and control groups (p<0.05); depression at 2 hrs significantly lower with fermented milk
					[separated by 30 days]
Matsutaki et al. 2005	Fermented milk	Clinical trial	Intervention: 10	HAM/TSP patients, Adults only	Intervention: Fermented milk twice daily for 4 weeks	-	-	-	-	-	-	-	-	-	Comparison pre- vs. post-intervention NSS (absolute count and frequency)	-	-	-	NK cell activity:
	(L. casei Shirota)																		SS increase post-vs. pre-intervention (p=0.015)
Ishizaki et al. 2017	Fermented milk	Clinical trial	Intervention: 120	HIV+ (60) and HIV- (60), Children only	Intervention: 65mL fermented milk daily for 8 weeks	-	-	-	-	-	-	-	-	CD8+ counts: Comparison week 0 vs. 8 NSS among HIV+; SS increase week 12 vs. 0 among ART+ (p=0.025); comparison NSS week 0 vs. week 8 among HIV-	CD4+ counts: SS increase week 8 vs. 0 among HIV+ (p=0.008); SS increase week 12 vs. 0 among ART+ (p<0.001); comparison NSS week 0 vs. week 8 among HIV-	Treg count:	-	-	-
	(L. casei Shirota)															SS decrease week 12 vs. 0 among HIV+/ART- (p=0.030), SS decrease week 8 vs. 0 among HIV+/ART+ (p<0.001), SS decrease at week 8 vs. 0 among HIV- (p=0.004)
														% CD8+ cells:	% CD4+ cells:
														SS increase week12 vs. 0 among HIV+ (p<0.001) and ART+ (p<0.001); comparison NSS week 0 vs. 8 among HIV-	SS increase week 8 vs. 0 among HIV+ (p=0.034); SS increase week 8 vs. 0 among ART+ (p<0.001); SS increase week 8 vs. 0 among HIV- (p=0.023)
														CD8+ activation:	Th1 counts:
														SS increase week 12 vs. 0 among HIV+ (p<0.001) and among HIV+/ART+ (p<0.001); SS decrease week 8 vs. 0 among HIV-	SS increase week 12 vs. week 0 among HIV+ (p=0.053) and among ART+ (p<0.001); comparison NSS week 0 vs. 8 among HIV-
														(p=0.023)
															Th2 counts:
															SS increase week 8 vs. 0 among HIV+ (p=0.005) and among HIV+/ART+ (p=0.001); comparison NSS week 0 vs. 8 among HIV-
															CD4+ activation:
															SS increase week 8 vs. 0 among HIV+ (p=0.016) and among HIV+/ART+ (p<0.001); difference NSS week 0 vs. 8 among HIV-
Morita et al. 2006	Fermented milk	Clinical trial	Intervention: 15	Perennial allergic rhinitis and patients with other allergic symptoms, All ages	Intervention: 200 mL fermented milk daily for 4 weeks	-	-	-	-	-	-	-	-	-	Th1 cells (%):	-	-	-	-
	(L gasseri TMC0356)														SS increase post- vs- pre-intervention (p<0.01)
															Th1/Th2 (%):
															SS increase day 14 vs. 0 (p<0.05) and day 28 vs. 14 (p<0.01)
Ibrahim et al. 2010	Probiotic cheese (L. rhamnosus HN001 and L. acidophilus NCFM)	Cross-over clinical trial	Intervention: 31	Nursing home residents, Elderly only	Intervention: One slice of probiotic cheese daily for 4 weeks	--	% granulocytes:	-	-	-	% monocytes:	-	-	-	-	-	-	-	-
			Control: 31				SS increase end of run-in, intervention, and wash-out vs. baseline				SS increase end of run-in, intervention, and wash-out vs. baseline
			[cross-over trial]		Control: One slice of regular cheese daily before intervention for 2 weeks [run-in] and after intervention for 4 weeks [wash-out]
							% phagocytosis activity:				% phagocytosis activity:
							SS increase end of run-in, intervention, and wash-out vs. baseline				SS increase end of run-in, intervention, and wash-out vs. baseline
Guillemard et al. 2010	Dairy drink with L. casei DN- 114 001(Actimel)	Clinical trial	Intervention: 500	Healthy, Adults only	Intervention: 2 bottles of 100 g verum for 84 days	SS increase intervention vs. control (CID: p=0.034, rhinopharyngitis cases,	-	CID cases:	-	-	-	-	-	-	-	-	-	-	NK cell count:
			Control: 500			p=0.002)		Intervention vs. control NSS											SS increase intervention vs. control (all CIDs: p<0.001, URTI: p=0.016, rhinopharyngitis: p=0.011, sore throat: p=0.032, LRTI: p=0.009)
					Control: 2 bottles of 100 g “control product” for 84 days
						Healthy persons: Intervention vs. control NSS		Rhinopharyngitis cases:											Healthy persons: Intervention vs. control NSS
								SS increase intervention vs. control (p=0.002)
																			NK basal cytotoxic activity:
								Healthy persons: Intervention vs. control NSS											SS increase intervention vs. control (p=0.047, sore throat)
Costa et al. 2020	Dairy milk recovery beverage	Cross-over clinical trial	Intervention: 11	Healthy endurance runners, Adults only	Intervention: dairy beverage post 2-hr run	SS increase post- vs. pre-exercise (MEOT, p<0.001)	-	SS increase post- vs. pre-exercise (MEOT, p<0.001)	-	-	-	-	-	-	-	-	-	-	-
			Control: 11
			[cross-over]		Control: water post 2-hour run
					[separated by 1 week]
Probiotics (in alphabetical order)
Arunchalam et al. 2000	B. lactis HN019, DR10(TM)	Clinical trial	Intervention:13	Healthy, Elderly only	Intervention: 180 mL fermented milk twice daily for 6 weeks	-	PMN phagocytic capacity:	-	-	-	-	-	-	-	-	-	-	-	-
	(given in milk)		Control: 12				SS increase intervention vs. control at week 6 and week 12
					Control: 180 mL fermented milk twice daily for 6 weeks
							PMN bactericidal activity: Differences NSS intervention vs. control
Meng et al. 2016	B. animalis subsp. lactis BB-12	Cross-over clinical trial	Intervention: 26	Healthy, Adults only	Intervention 1: 8 oz. yogurt smoothie with BB-12 pre-fermentation daily for 4 weeks	-	-	-	-	-	-	-	% change in T-cell proliferation stimulation index:	-	-	-	-	-	% NK cells:
	(given in yogurt smoothie)		Control: 26										Comparison between treatments NSS						SS decrease in % change from baseline among yogurt with BB-12 pre-and post-fermentation vs. yogurt alone (p=0.0044 in model)
			[cross-over]		Intervention 2: 8 oz. yogurt smoothie with BB-12 post-fermentation daily for 4 weeks
																			NK-cell cytotoxicity: SS increase among yogurt with BB-12 pre-fermentation vs. yogurt alone (p<0.05)
					Control: 8 oz. yogurt smoothie with no BB-12 for 4 weeks
					[separated by 2-week washout periods]
Gill et al. 2001	B. lactis HN019	Cross-over clinical trial	Intervention 1: 15	Healthy, Elderly only	During stage 1 (run-in), subjects consumed LFM powder reconstituted in 200 mL water twice daily for 3 wks as a base-diet control. During stage 2 (intervention), they consumed milk supplemented with B. lactis HN019 in a typical dose or a low dose for 3 wks (week 6). During stage 3 (washout), they consumed LFM k for 3 wks (week 9).	PBMC phagocytosis:	PMN phagocytosis:	-	-	-	-	-	SS increase after 3 weeks supplementation vs. end of control (p<0.05)	Comparison from end of control vs. after 3 weeks supplementation NSS	SS increase after 3 weeks supplementation vs. end of control (p<0.001)	SS increase after 3 weeks supplementation vs. end of control (p<0.001)	-	Comparison from end of control vs. after 3 weeks supplementation NSS	SS increase after 3 weeks supplementation vs. end of control (p<0.01)
	(given in milk powder)		Intervention 2: 15			SS increase end of 3 weeks supplementation vs. end of control (p<0.005)	SS increase end of 3 weeks supplementation vs. end of control (p<0.005)
			Control: 30
			[cross-over]
Chiang et al. 2000	B. lactis HN019	Cross-over clinical trial	Intervention 1: 27	Healthy, Adults only	In stage 1 (run-in control stage) all subjects consumed 25 g milk powder/200 mL LFM (twice daily for 3 weeks); in stage 2 (intervention) subjects consumed 200 mL B. lactis in LFM twice daily (group A) or B. lactis in lactose-hydrolysed LFM twice daily (group B) for 3 weeks; in stage 3 all subjects returned to non-supplemented 200 mL LFM twice daily for a further 3 weeks (washout stage).	-	PMN phagocytosis:	-	-	-	--	-	-	-	-	-	-	-	% NK cell tumor killing:
	(given in milk powder)		Intervention 2: 23																Comparisons pre-trial vs. end of stage 1 NSS
			Control: 30				Group A and Group B:
			[cross-over]				SS increase end of stage 2 vs. control stage AND end of stage 3 vs. control stage												Group A:
																			SS increase end of stage 3 vs. end of stage 2 (p<0.05)
																			Group B:
																			SS increase end of stage 3 vs. end of stage 2
																			AND end of stage 2 vs. stage 1 (p<0.05)
Wheeler et al. 1997b	L. acidophilus	Cross-over clinical trial	Intervention: 15	Asthma and/or rhinitis, All ages	Intervention 1: 2 x 8 oz yogurt with added probiotic daily for 1 month	-	-	-	Differences intervention vs. control NSS	-	-	-	-	-	-	-	-	-	-
	(given in yogurt)		Control: 15
			[cross-over]		Control: 2 x 8 oz yogurt with added probiotic daily for 1 month
					[separated by 2-week washout period]
Ishida et al. 2005a	L. acidophilus L-92	Clinical trial	Intervention: 25	Perennial allergic rhinitis, Adults only	Intervention: 100 mL fermented milk daily for 8 weeks	-	-	-	Comparison between groups NSS	Comparison between groups NSS	-	-	-	-	Th1/Th2:	-	-	-	-
	(given in milk)		Control: 24												SS increase at 2 weeks vs. baseline in intervention and control groups (p<0.01)
					Control: 100 mL non-fermented milk daily for 8 weeks										All other time points NSS
Ishida et al. 2005b	L. acidophilus L-92	Clinical trial	Intervention 1: 12 (2002)	Allergy, Adults only	Intervention 1: 100 mL fermented milk twice daily for 6 weeks (2002)	-	-	-	-	-	-	-	-	-	Th1:	-	-	-	-
	(given in milk)		Intervention 2: 10 (2003)												Comparison between groups NSS in 2002 or 2003 groups
			Control: 11 (2002) and 10 (2003)		Intervention 2: 100 mL fermented milk twice daily for 10 weeks (2003)
															Th1/Th2:
					Control: No treatment (2002 &2003)										Comparison between groups NSS in 2002 or 2003 groups
Klein et al. 2008	L. acidophilus 74-2 and B. animalis subsp lactis DGCC 420	Cross-over clinical trial	Intervention: 26	Healthy, Adults only	Intervention: 300 g probiotic yogurt daily for 5 weeks	Phagocytic activity of granulocytes and monocytes:	Comparisons intervention vs. control NSS	-	-	-	Comparisons intervention vs. control NSS	Comparisons intervention vs. control NSS	Comparisons intervention vs. control NSS	Comparisons intervention vs. control NSS	Comparisons intervention vs. control NSS	-	-	Comparisons intervention vs. control NSS	-
	(given in yogurt)		Control: 26			SS increase intervention vs. control
			[cross-over]		Control: 300 g traditional yogurt daily for 5 weeks
						Oxidative burst activity:
						Comparisons intervention vs. control NSS
Schiffrin et al. 1997	L. acidophilus strain Lal or B. bifidum strain Bb12	Cross-over clinical trial	Intervention: 28 (total - for different interventions)	Healthy, Adults	Intervention 1: 120 mL milk fermented with Bb12 three times daily for 3 weeks	Phagocytic activity of granulocytes and monocytes:	-	-	-	-	-	Comparisons intervention vs. control NSS	-	-	-	-	-	-	-
	(given in milk)		Control: 28			SS increase at time point 2 vs. time point 1 for interventions 1 and 2
			[cross-over]		Intervention 2: 120 mL milk fermented with Lal three times daily for 3 weeks
					Control: 120 mL regular milk three times daily for 3 weeks
					[control for three weeks, intervention 1 or 2 for 3 weeks, and control again for 6 weeks]
Elmadfa et al. 2010	L. casei DN-114 001	Clinical trial	Intervention: 17	Healthy, Adults	Intervention: 100 g fermented milk daily for 2 weeks, followed by 200g daily for 2 weeks	-	--		-	-	-	-	-	Comparisons intervention vs. control NSS	Comparisons intervention vs. control NSS	-	-	-	-
	(given in milk)		Control: 16
					Control:
					Traditional yogurt 100 g daily for 2 weeks, followed by 200g daily for 2 weeks
Marcos et al. 2004	L. bulgaricus, S. thermophilus, and	Clinical trial	Intervention: 73	Healthy, Adults	Intervention: 100 mL fermented milk twice daily for 6 weeks	SS increase in change intervention vs. control (p<0.05)	Comparisons intervention vs. control NSS	-	-	-	Comparisons intervention vs. control NSS	SS increase in change intervention vs. control (p<0.05)	Comparisons intervention vs. control NSS	Comparisons intervention vs. control NSS	Comparisons intervention vs. control NSS	-	-	Comparisons intervention vs. control NSS	SS increase in change intervention vs. control (p<0.05)
	L. casei DN114001		Control: 63
	(given in milk)				Control:
					100 mL non-fermented milk twice daily for 6 weeks
Meyer et al. 2006	L. casei DN-114 001	Clinical trial	Intervention: 17	Healthy, Adults	Intervention: 100 g probiotic yogurt for 2 weeks, followed by 200 g daily for 2 weeks	Comparisons intervention vs. control NSS	Comparisons intervention vs. control NSS	-	-	-	Comparisons intervention vs. control NSS	Comparisons intervention vs. control NSS	Comparisons intervention vs. control NSS	Comparisons intervention vs. control NSS	Comparisons intervention vs. control NSS	Comparisons intervention vs. control NSS	-	-	Comparisons intervention vs. control NSS
	(given in yogurt)		Control: 16
					Control:										CD4/CD8:
					100 g traditional yogurt for 2 weeks, followed by 200 g daily for 2 weeks										Comparisons intervention vs. control NSS
Tiollier et al. 2007	L. casei strain DN-114 001	Clinical trial	Intervention: 24	Healthy male cadets in commando training, Adults	Intervention: 100 mL fermented milk 3 times daily from first day of training to last day of combat course (1 month)	Comparison of change (post-pre) intervention vs. control NSS	-	Comparison of change (post-pre) intervention vs. control NSS	Comparison of change (post-pre) intervention vs. control NSS	-	Comparison of change (post-pre) intervention vs. control borderline SS (p=0.06)	Comparison of change (post-pre) intervention vs. control borderline SS (p=0.07)	Comparison of change (post-pre) intervention vs. control borderline SS (p=0.09)	Comparison of change (post-pre) intervention vs. control NSS	Comparison of change (post-pre) intervention vs. control NSS	-	-	Comparison of change (post-pre) intervention vs. control borderline SS (p=0.07)	-
	(given in milk)		Control: 23
					Control: 100 mL non-fermented milk 3 times daily from first day of training to last day of combat course (1 month)
Kato-Kataoka et al. 2016	L. casei strain Shirota	Clinical trial	Intervention: 24	Healthy, Adults	Intervention: 100 mL fermented milk daily for 8 weeks until date of examination	-	-	-	-	-	-	-	-	-	-	-	-	-	NK cell count:
	(given in milk)		Control: 25																Comparisons intervention vs. control NSS
					Control: 100 mL non-fermented milk daily for 8 weeks until date of examination
																			NK cell activity: Comparisons intervention vs. control NSS
Morimoto et al. 2005	L. casei strain Shirota	Clinical trial	Intervention: 49	Habitual smokers, Adults	Intervention: fermented milk daily for 3 weeks	-	-	-	-	-	-	-	-	-	-	-	-	-	NK cell proportion: Difference in distribution of change (pre vs. post) intervention vs. control NSS
	(given in milk)		Control: 50
					Control: non-fermented milk daily for 3 weeks														NK cell activity: SS difference in distribution of change (pre vs. post) intervention vs. control (p=0.02)
																			[NK cell activity higher in intervention group]
Shida et al. 2017	L. casei strain Shirota	Clinical trial	Intervention: 49	Healthy, Adults	Intervention: 1 bottle of fermented milk drink daily for 12 weeks	-	-	-	-	-	-	-	-	-	-	-	-	-	NK cell activity:
	(given in milk)		Control: 47																SS increase in intervention group vs. control at week 6 (p=0.013)
					Control: 1 bottle of milk drink daily for 12 weeks
																			Comparison intervention vs. control NSS at week 12
Spanhaak et al. 1998	L. casei strain Shirota	Clinical trial	Intervention: 10	Healthy men, Adults	Intervention: 3 bottles of 100 mL fermented milk daily for 4 weeks	-	-	Phagocytic capacity neutrophils:	-	-	-	-	Comparisons intervention vs. control NSS	Comparisons intervention vs. control NSS	Comparisons intervention vs. control NSS	-	-	Comparisons intervention vs. control NSS	NK cell levels:
	(given in milk)		Control: 10					Comparisons intervention vs. control NSS											Comparisons intervention vs. control NSS
					Control: 3 bottles of 100 mL unfermented milk daily for 4 weeks
								Oxidative burst neutrophils:											NK cell activity:
								Comparisons intervention vs. control NSS											Comparisons intervention vs. control NSS
Takeda et al. 2006	L. casei strain Shirota	Cross-over clinical trial	Intervention: 10	Hospitalized patients, Elderly only	Intervention: 80 mL fermented milk daily for 3 weeks	-	-	-	-	-	-	-	-	-	-	-	-	-	NK cell activity:
	(given in milk)		Control: 10																SS increase in change in activity in intervention group vs. control (p<0.05)
			[cross-over design]		Control: 80 mL non-fermented milk daily for 3 weeks
Kawase et al. 2009	L. gasseri TMC0356 and L. GG	Clinical trial	Intervention: 21	Persons with Japanese cedar pollinosis, Adults only	Intervention: 110 g fermented milk daily for 10 weeks	-	-	-	Comparison intervention vs. control NSS	-	-	-	-	-	Th1/Th2 ratio:	-	-	-	-
	(given in milk)		Control: 19												Comparison intervention vs. control NSS
					Control: 110 g traditional yogurt daily for 10 weeks
Olivares et al. 2006	L. gasseri CECT5714 and L. coryniformis CECT5711	Clinical trial	Intervention: 30	Healthy, Adults	Intervention: 200 mL probiotic yogurt daily for 4 weeks	-	% Phagocytosis:	-	-	-	% Phagocytosis:	-	--	-	-	-	-	-	% NK cells:
	(given in yogurt)		Control: 30				Comparisons intervention vs. control NSS				Comparisons intervention vs. control NSS								SS increase intervention vs. control group at weeks 2 and 4 of intervention (p<0.05)
					Control: 200 mL traditional yogurt daily for 4 weeks
Donnet-Hugues et al. 1999	L. johnsonii La1	Clinical trial	Intervention and control: 42	Healthy, Adults	For the first 3 wk of the study (control period), all groups received 150 ml of milk. Thereafter, they received one of the following for a second 3 wks: 150 ml of fermented milk base (control, no La1) (group A); 150 ml of milk freshly fermented with the starter culture and La1 (107 cfu/ml) (group B), or 150 ml of milk fermented with the starter culture and La1 but stored for 21 to 28 d to yield 1…	Leukocyte phagocytosis:	--	-	-	-	-	-	-	-	-	-	-	-	-
	(given in milk)
						SS increase in group B compared to group A (p=0.019)
						Leukocyte respiratory burst:
						SS increase in group B at the end of intervention period vs. end of control period; Differences NSS for groups A and C
Fukushima et al. 2007	L. johnsonii La1 (NCC533)	Clinical trial	Intervention: 12	Hospitalized patients, Elderly only	Intervention: 90 g fermented milk daily through a feeding tube after enteral nutrition for 12 weeks	Comparisons intervention vs. control NSS	-	Comparisons intervention vs. control NSS	Comparisons intervention vs. control NSS	Comparisons intervention vs. control NSS	-	Comparisons intervention vs. control NSS	-	-	-	-	-	-	-
	(given in milk)		Control: 12
					Control: Similar caloric content of enteral nutrition through a feeding tube for 12 weeks	Phagocytic activity:
						Comparisons intervention vs. control NSS
Kimoto-Nira et al. 2014	L. lactis H61	Clinical trial	Intervention: 11	Healthy women, Adults only	Intervention: 150 mL fermented milk daily for 4 weeks	SS group (intervention vs. control) x stage (pre- vs. post intake) effect (p=0.012)	-	-	-	-	-	-	-	-	-	-	-	-	-
	(given in milk)		Control: 12
					Control: 150 mL traditional yogurt daily for 4 weeks
Yoon et al. 2019	L. paracasei HP7 KCTC 13143BP	Clinical trial	Intervention: 11	Persons with H. pylori infection, Adults only	Intervention: 150 mL fermented milk with Glycyrrhiza glabra (licorice) daily for 8 weeks	-	-	Neutrophil activity:	-	-	-	-	-	-	-	-	-	-	-
	(given in milk)		Control: 12					Comparison intervention vs. control at 8 weeks NSS
					Control: 150 mL non-fermented milk drink daily for 8 weeks
Lee et al. 2017	L. paracasei (L. casei 431®), B. animalis lactis (BB-12®) and L. plantarum (nF1)	Clinical trial	Intervention: 100	Healthy, Adults only	Intervention: 120 mL probiotic yogurt daily for 12 weeks	Comparison of change pre- vs. post-intervention between intervention and control group NSS	-	-	-	-	-	-	-	-	-	-	-	-	NK cell activity:
	(given in yogurt)		Control: 100																Comparing change pre- vs. post-intervention between intervention and control, greater change in test group at all E:T ratios (p<0.01 all)
					Control: 120 mL milk daily for 12 weeks
Rizzardini et al. 2012	L. paracasei (L. casei 431®) and B. animalis lactis (BB-12®)	Clinical trial	Intervention: 56	Healthy, Adults only	Intervention: 110 mL probiotic dairy drink daily for 6 weeks	-	PMN phagocytosis:	-	-	-	-	-	-	-	Comparisons NSS (no further information provided)	-	-	-	Comparisons NSS (no further information provided)
	(given in dairy drink)		Control: 54				Comparisons NSS (no further information provided)
					Control: 110 mL acidified dairy drink daily for 6 weeks
Wassenberg et al. 2011	L. paracasei ST11	Cross-over clinical trial	Intervention: 30	Persons with allergic rhinitis, Adults only	Intervention: 80mL fermented milk daily for 4 weeks	-	-	-	Comparisons between intervention vs. control NSS	-	-	-	-	-	-	-	-	-	-
	(given in milk)		Control: 30
			[cross-over]		Control: 80mL non-fermented milk daily for 4 weeks
					[separated by 6-8 weeks]
Jones et al. 2012	L. reuteri NCIMB 30242	Clinical trial	Intervention: 59	Healthy, Adults only	Intervention: Probiotic yogurt twice daily for 6 weeks	Comparisons intervention vs. control NSS	-	-	-	-	-	-	-	-	-	-	-	-	-
	(given in yogurt)		Control: 61
					Control: Traditional yogurt twice daily for 6 weeks
Anukam et al. 2008	L. reuteri RC-14 and L. rhamnosus GR-1	Clinical trial	Intervention: 12	Females with HIV-1, Adults only	Intervention: 100mL probiotic yogurt daily for 15 days	% WBCs:	-	% neutrophils: Difference intervention vs. control group NSS at 30 days	-	-	-	% lymphocytes:	-	--	-	-	-	-	-
	(given in yogurt)		Control: 12			Difference intervention vs. control group NSS at 30 days						SS decrease in intervention group vs. control group at 30 days (p=0.05)
					Control: 100mL traditional yogurt daily for 15 days
Hummelen et al. 2011	L. rhamnosus GR-1	Clinical trial	Intervention: 55	Persons with HIV-1, Adults only	Intervention: 125mL probiotic yogurt daily for 4 weeks	-	--	Mean % change:	Mean % change:	Mean % change:	-	Mean % change:	-	-	-	-	-	-	-
	(given in yogurt)		Control: 57					Difference NSS between treatment vs. control	Difference NSS between treatment vs. control	Difference NSS between treatment vs. control		Difference NSS between treatment vs. control
					Control: 125mL traditional yogurt daily for 4 weeks
Sheih et al. 2001	L. rhamnosus HN001	Cross-over clinical trial	Intervention 1: 27	Healthy Adults only	During Stage 1 of the trial (week 1 to week 3) all subjects consumed 25g/200 mL reconstituted LFM powder twice daily as a base diet run-in treatment. In Stage 2 (week 4 to week 6) subjects consumed L. rhamnosus-supplemented milk: Group A subjects consumed L. rhamnosus in reconstituted LFM, Group B subjects consumed L. rhamnosus in reconstituted lactose-hydrolized (LH) LFM over the same period. In…	-	PMN phagocytic capacity:	-	-	-	-	-	-	-	-	-	-	-	Tumoricidal activity:
	(given in milk)		Intervention 2: 27				SS increase												SS increase
			Control: 54				week 6 vs. week 0 among group A and B (p<0.01)												week 6 vs. week 0 among group A and B (p<0.01
			[cross-over]
Milk proteins (in the following order – lactoferrin, whey, casein, and milk peptides)
Feidantsis et al. 2021	Bovine lactoferrin	Clinical trial	Intervention: 10	Overweight persons, Adults only	Intervention: High protein diet with LF supplement for 6 days	SS increase intervention vs. control (p<0.05)	-	Comparison intervention vs. control NSS	-	-	SS increase intervention vs. control (p<0.05)	Comparison intervention vs. control NSS	-	-	-	-	-	-	-
			Control: 10
					Control: High protein diet for 6 days
Algahtani et al. 2021	Bovine lactoferrin	Clinical trial	Intervention 1: 18	COVID hospitalized patients, Adults only	Intervention 1: 200 mg LF daily for 7 days	Comparison intervention 2 vs. control NSS	-	Comparison intervention 2 vs. control NSS	-	-	-	SS increase intervention 2 vs. control at day 7 (p=0.002)	-	-	-	-	-	-	-
			Intervention 2: 18
			Control: 18		Intervention 2: 200 mg LF twice daily for 7 days
					Control: No treatment
Zimecki et al. 2001	Bovine lactoferrin	Clinical trial	Intervention: -	Persons scheduled for elective thyroid surgery, Adults only	Intervention: 20 mg LF daily for 5 days prior to surgery	Comparisons intervention vs. control NSS	-	Neutrophil %:	-	-	-	Lymphocyte %:	-	-	-	-	-	-	-
			Control: -					Comparisons intervention vs. control NSS				Comparisons intervention 2 vs. control NSS
			[46 total]		Control: Lactose capsules daily for 5 days prior to surgery	PBMC proliferation:
						SS increase intervention vs. control day 5 post-surgery (p<0.05)
								Neutrophil precursors %:
								SS increase intervention vs. control day before surgery (p<0.01), but not day 1 or 5 post-surgery
Kawakami et al. 2015	Bovine lactoferrin	Clinical trial	Intervention: 31	Healthy, Elderly only	Intervention: 3 100 mg capsules daily for 3 months	Comparisons intervention vs. control NSS	-	Neutrophil phagocytic capacity:	-	-	-	-	Comparisons intervention vs. control NSS	Comparisons intervention vs. control NSS	Comparisons intervention vs. control NSS	-	-	-	CD16+
			Control: 31					SS increase intervention vs. control (p<0.05)											SS increase intervention vs. control (p=0.03)
					Control: 3 dextrin capsules daily for 3 months										CD4+/CD8+:
															Comparisons intervention vs. control NSS				CD56+
																			SS increase intervention vs. control (p=0.01)
																			NK cell cytotoxicity:
																			SS increase post- vs. pre-intervention in intervention group (p<0.05)
Zimecki et al. 1998	Bovine lactoferrin	Clinical trial	Intervention: 17	Healthy, Adults only	Intervention: 2 20mg capsules daily for 10 days	Comparisons pre- vs. post-intervention NSS	-	Immature bands:	Comparisons pre- vs. post-intervention NSS	-	Comparisons pre- vs. post-intervention NSS	-	-	-	-	-	-	-	-
								SS increase pre- vs. post-intervention (p<0.001)
						PBMC proliferation:
						Comparisons pre- vs. post-intervention NSS
Zimecki et al. 1999	Bovine lactoferrin	Clinical trial	Intervention 1: 7	Healthy, Adults only	Intervention 1: 2 mg LF for 7 days	-	-	Immature neutrophil forms (%):	-	-	-	-	-	-	-	-	-	-	-
			Intervention 2: 7					SS increase pre- vs. post-intervention among intervention 1, 2 and 3 groups (p<0.02, <0.01, <0.05, respectively)
			Intervention 3: 7		Intervention 2: 10 mg LF for 7 days
			Control: 7
					Intervention 3:
					50 mg LF for 7 days
					Control: Lactose capsule daily for 7 days
Ueno et al. 2006	Bovine lactoferrin	Clinical trial	Intervention: 97	Persons with chronic Hepatitis C, Adults only	Intervention: 1.8 grams LF twice daily for 12 weeks	-	-	-	-	-	-	-	-	% CD8+:	% CD4+:	-	-	-	% CD16+:
			Control: 101											Comparison intervention vs. control NSS	Comparison intervention vs. control NSS				Comparison intervention vs. control NSS
					Control: 1.8 grams placebo twice daily for 12 weeks
																			% CD56+:
																			Comparison intervention vs. control NSS
Mulder et al. 2008	Bovine lactoferrin	Cross-over clinical trial	Intervention: 8	Healthy males, Adults only	7 days placebo capsule, followed by 7 days 100mg LF daily and then 7 days 200mg LF daily	-	-	-	-	-	-	-	CD3+ levels:	CD4+ levels:	CD8+ levels:	-	-	Comparison pre- vs. post-intervention NSS	Comparison pre- vs. post-intervention NSS
			Control: 8										Comparison pre- vs. post-intervention NSS	Comparison pre- vs. post-intervention NSS	Comparison pre- vs. post-intervention NSS
			[cross-over design]
													T-cell activation:	T-cell activation:
													SS increase pre- vs. post-intervention (p<0.001)	SS increase pre- vs. post-intervention (p<0.001)	T-cell activation:
															SS increase pre- vs. post-intervention (p<0.001)
Zuccotti et al. 2007	Bovine lactoferrin	Clinical trial	Intervention: 11	HIV ART-naïve, Children only	1 g LF every 8 hrs for 4 weeks	Phagocytic activity:	-	-	-	-	-	-	-	Comparison pre- vs. post-intervention NSS	Comparison pre- vs. post-intervention NSS	-	-	-	-
						SS increase pre vs. post-intervention (p=0.01)
Ishii et al. 2007	Bovine lactoferrin	Clinical trial	Intervention: 36	Hepatitis C patients, Adults only	Intervention: 600 mg/day LF for 12 months	-	-	-	-	-	-	-	-	-	Th1 %:	-	-	-	-
			Control: 27												Comparisons intervention vs. control NSS
					Control: No treatment
															Th2 %:
															Comparisons intervention vs. control NSS
Kang 2017/Han et al. 2021	Whey protein	Clinical trial	Intervention: 40	Healthy, Adults only	Intervention: 4.2 g of fermented Maillard-reactive whey protein daily for 8 weeks	-	-	-	-	-	-	-	-	-	-	-	-	-	NK activity:
			Control: 40																SS increase in change pre- vs. post-intervention at E:T ratios of 10:1 (p<0.001), 5:1 (p<0.001), 2.5:1 (p=0.020), and 1.25:1 (p= 0.010)
					Control: Placebo powder daily for 8 weeks
Lands et al. 2010	Whey protein	Clinical trial	Intervention: 27 (18 adults and 9 children)	Persons with cystic fibrosis, All ages	Intervention: 40g whey protein daily for 28 days for adults; 20g whey protein daily for 28 days for adults	Comparison pre- vs. post-intervention NSS	-	Neutrophil count	-	-	-	-	-	-	-	-	-	-	-
								Comparison pre- vs. post-intervention NSS
								% neutrophils:
								Comparison pre- vs. post-intervention NSS
Moreno et al. 2006	Whey protein	Clinical trial	Intervention: 9	HIV patients, Children only	Intervention: 20% total protein requirement given as a powder once or twice daily for 4 months	Comparison pre- vs. post-intervention NSS among intervention group	-	-	-	-	-	Comparison pre- vs. post-intervention NSS among intervention group	-	-	Comparison pre- vs. post-intervention NSS among intervention group	-	-	-	-
			Control: 9
					Control: 20% total protein requirement given as a powder once or twice daily for 4 months
Micke et al. 2002	Whey protein	Clinical trial	Intervention: 18	HIV patients, Adults only	Intervention: Three 15g doses daily for 6 months	Comparison pre- vs. post-intervention NSS	-	-	-	-	-	-	-	-	-	-	-	-	-
Rankin et al. 2006	Whey and casein	Clinical trial	Intervention 1 (whey): 10	Healthy male cyclists, Adults only	Intervention 1 (whey): 40 g whey protein daily plus regular diet days 1-17 (EBAL) and 40 g daily plus energy restricted diet days 18-21 (NEG)	-	-	-	-	-	-	-	% CD3+:	% CD8+:	% CD4+:	-	-	-	-
			Intervention 2 (casein): 10										Comparison intervention vs. control NSS for both proteins	Comparison intervention vs. control NSS for both proteins	Comparison intervention vs. control NSS for both proteins
					Intervention 2 (casein): 40 g casein protein daily plus regular diet days 1-17 (EBAL) and 40 g daily plus energy restricted diet days 18-21 (NEG)
													Lymphocyte proliferation:
													Comparison intervention vs. control NSS for both proteins
Hulmi et al. 2010	Whey-caseinate supplement	Cross-over clinical trial	Intervention 1: 10	Healthy Adults only	Intervention 1: 500 mL whey-caseinate supplement, 30 minutes before resistance exercise bout (twice weekly), cross-over after at least 7 days	There were no differences between the supplement and placebo conditions in the RE-induced changes of leukocytes.	-	-	-	-	-	-	-	-	-	-	-	-	-
						No differences existed between the whey protein and non-energetic placebo groups at any time-point
			Intervention 2: 20		Intervention 2: 250 mL whey supplement, 30 minutes before resistance exercise bout and immediately after (twice weekly), cross-over after at least 7 days
					Control: 500 mL placebo, 30 min before resistance exercise bout (twice weekly)
Rohr et al. 2012	Casein	Clinical trial	Control: 17 patients receiving radiotherapy and 47 patients receiving chemotherapy	Cancer patients receiving radiotherapy or chemotherapy, Adults only	Control: 80 mL casein shake for duration of radiotherapy or chemotherapy	Comparison pre- vs. post-treatment NSS among control group	-	-	-	-	-	Transformation rate:	-	-	-	-	-	-	-
			[Intervention arms are not relevant to this review]									Comparison pre- vs. post-treatment NSS among control group
Kreider et al. 2011	Milk peptides (AminoAct®)	Clinical trial	Intervention: -	Healthy, Adults only	Intervention: 6-21 mL hydrolyzed milk protein mixture mixed with 1.2 cup of milk twice daily for 6 weeks	No overall MANOVA	-	No overall MANOVA	No overall MANOVA	No overall MANOVA	No overall MANOVA	No overall MANOVA	-	-	-	-	-	-	-
			Control: -			group × time effects		group × time effects	group × time effects	group × time	group × time effects	group × time effects
			(73 total)		Control: 6-21 mL placebo mixed with 1.2 cup of milk twice daily for 6 weeks
Lee et al. 2007	Whey peptides	Clinical trial	Intervention: 27	Persons with high blood pressure, Adults only	Intervention: 125mL milk drink with whey peptides from acid reduced mineral whey powder (ARMWP) once daily for 12 weeks	Comparison intervention vs. control NSS	-	-	-	-	-	-	-	-	-	-	-	-	-
			Control: 27
					Control: 125 mL milk drink (no whey) once daily for 12 weeks
Dietary habits specific to dairy
Hendricks et al. 2008	Dietary cluster pattern including fruits, vegetables and low-fat dairy	Prospective cohort	348	Persons with HIV, Adults only	N/A	-	-	-	-	-	-	-	-	-	CD4 count & change	-	-	-	-
															Comparison NSS between different eating patterns
Hlebowicz et al. 2011	Milk-fat eating pattern	Prospective cohort	4999	Healthy, Adults only	N/A	Positive association between milk-fat eating pattern and WBC count (p=0.03 and p=0.06 for women and men, respectively)	-	-	-	-	-	-	-	-	-	-	-	-	-
Milewska-Wróbel et al. 2020	Maternal intake of yogurt, cheese or milk during pregnancy	Cross-sectional	100 mother-child pairs	Infantile-onset atopic dermatitis cases, Children only	N/A	-	-	-	No SS association	-	-	-	-	-	-	-	-	-	-
Moschonis et al. 2016	Milk consumption	Cross-sectional	600	Healthy, Children only	N/A	No SS association	-	-	-	-	No SS association	-	-	-	-	-	-	-	-
^Comparisons reported in the table refer to comparisons between counts/or levels of the immune cell subtypes, unless otherwise indicated.
References:
Algahtani FD, Elabbasy MT, Samak MA, Adeboye AA, Yusuf RA, Ghoniem ME. The Prospect of Lactoferrin Use as Adjunctive Agent in Management of SARS-CoV-2 Patients: A Randomized Pilot Study. Medicina (Kaunas). 2021;57(8).
Antonopoulou S, Detopoulou M, Fragopoulou E, Nomikos T, Mikellidi Y, M K, et al. Consumption of yogurt enriched with polar lipids from olive oil by-products reduces platelet sensitivity against platelet activating factor and inflammatory indices: A randomized, double-blind clinical trial. Human Nutrition and Metabolism. 2022;28.
Anukam KC, Osazuwa EO, Osadolor HB, Bruce AW, Reid G. Yogurt containing probiotic Lactobacillus rhamnosus GR-1 and L. reuteri RC-14 helps resolve moderate diarrhea and increases CD4 count in HIV/AIDS patients. Journal of Clinical Gastroenterology. 2008;42(3):239-43.
Arunachalam K, Gill H, Chandra RK. Enhancement of natural immune function by dietary consumption of Bifidobacterium lactis (HN019). European Journal of Clinical Nutrition. 2000;54(3):263-7.
Campbell CG, Chew BP, Luedecke LO, Shultz TD. Yogurt consumption does not enhance immune function in healthy premenopausal women. Nutrition and Cancer. 2000;37(1):27-35.
Chiang BL, Sheih YH, Wang LH, Liao CK, Gill HS. Enhancing immunity by dietary consumption of a probiotic lactic acid bacterium (Bifidobacterium lactis HN019): Optimization and definition of cellular immune responses. European Journal of Clinical Nutrition. 2000;54(11):849-55.
Costa RJS, Camões-Costa V, Snipe RMJ, Dixon D, Russo I, Huschtscha Z. The impact of a dairy milk recovery beverage on bacterially stimulated neutrophil function and gastrointestinal tolerance in response to hypohydration inducing exercise stress. International Journal of Sport Nutrition and Exercise Metabolism. 2020;30(4):237-48.
Donnet-Hughes A, Rochat F, Serrant P, Aeschlimann JM, Schiffrin EJ. Modulation of nonspecific mechanisms of defense by lactic acid bacteria: effective dose. Journal of dairy science. 1999;82(5):863-9.
Elmadfa I, Klein P, Meyer AL. Immune-stimulating effects of lactic acid bacteria in vivo and in vitro. Proc Nutr Soc. 2010;69(3):416-20.
Feidantsis K, Methenitis S, Ketselidi K, Vagianou K, Skepastianos P, Hatzitolios A, et al. Comparison of short-term hypocaloric high-protein diets with a hypocaloric Mediterranean diet: Effect on body composition and health-related blood markers in overweight and sedentary young participants. Nutrition. 2021;91-92.
Fukushima Y, Miyaguchi S, Yamano T, Kaburagi T, Iino H, Ushida K, et al. Improvement of nutritional status and incidence of infection in hospitalised, enterally fed elderly by feeding of fermented milk containing probiotic Lactobacillus johnsonii La1 (NCC533). British Journal of Nutrition. 2007;98(5):969-77.
Gill HS, Rutherfurd KJ, Cross ML, Gopal PK. Enhancement of immunity in the elderly by dietary supplementation with the probiotic Bifidobactedum lactis HN019. American Journal of Clinical Nutrition. 2001;74(6):833-9.
Gjevestad GO, Ottestad I, Biong AS, Iversen PO, Retterstøl K, Raastad T, et al. Consumption of protein-enriched milk has minor effects on inflammation in older adults—A 12-week double-blind randomized controlled trial. Mechanisms of Ageing and Development. 2017;162:1-8.
Guillemard E, Tanguy J, Flavigny A, e la Motte S, Schrezenmeir J. Effects of consumption of a fermented dairy product containing the probiotic Lactobacillus casei DN-114 001 on common respiratory and gastrointestinal infections in shift workers in a randomized controlled trial. Journal of the American College of Nutrition. 2010;29(5):455-68.
Hajare ST. Effects of potential probiotic strains LBKV-3 on Immune Cells responses in Malnutrite children: a double-blind, randomized,Controlled trial. Journal of Immunoassay and Immunochemistry. 2021;42(5):453-66.
Han Y, Lee S, Lee JH, Yoo HJ. Potential Mechanisms of Improved Activity of Natural Killer Cells Induced by the Consumption of F-MRP for 8 weeks. Molecular nutrition & food research. 2021;65(13):e2100337.
Hasegawa T, Hirakawa K, Matsumoto T, Toki S, Maeyama Y, Morimatsu F. Efficacy of Lactobacillus plantarum strain HSK201 in relief from Japanese cedar pollinosis. Bioscience, Biotechnology and Biochemistry. 2009;73(12):2626-31.
Hendricks KM, Mwamburi DM, Newby PK, Wanke CA. Dietary patterns and health and nutrition outcomes in men living with HIV infection. American Journal of Clinical Nutrition. 2008;88(6):1584-92.
Hlebowicz J, Persson M, Gullberg B, Sonestedt E, Wallström P, Drake I, et al. Food patterns, inflammation markers and incidence of cardiovascular disease: The Malmö Diet and Cancer study. Journal of Internal Medicine. 2011;270(4):365-76.
Hulmi JJ, Myllymäki T, Tenhumäki M, Mutanen N, Puurtinen R, Paulsen G, Mero AA. Effects of resistance exercise and protein ingestion on blood leukocytes and platelets in young and older men. Eur J Appl Physiol. 2010 May;109(2):343-53. doi: 10.1007/s00421-010-1360-7. Epub 2010 Jan 26. PMID: 20101405.
Hummelen R, Hemsworth J, Changalucha J, Butamanya NL, Hekmat S, Habbema JD, et al. Effect of micronutrient and probiotic fortified yogurt on immune-function of anti-retroviral therapy naive HIV patients. Nutrients. 2011;3(10):897-909.
Hütt P, Songisepp E, Rätsep M, Mahlapuu R, Kilk K, Mikelsaar M. Impact of probiotic Lactobacillus plantarum TENSIA in different dairy products on anthropometric and blood biochemical indices of healthy adults. Beneficial Microbes. 2015;6(3):233-43.
Ibrahim F, Ruvio S, Granlund L, Salminen S, Viitanen M, Ouwehand AC. Probiotics and immunosenescence: Cheese as a carrier. FEMS Immunology and Medical Microbiology. 2010;59(1):53-9.
Ishida Y, Nakamura F, Kanzato H, Sawada D, Hirata H, Nishimura A, et al. Clinical effects of Lactobacillus acidophilus strain L-92 on perennial allergic rhinitis: a double-blind, placebo-controlled study. Journal of dairy science. 2005;88(2):527-33.
Ishida Y, Nakamura F, Kanzato H, Sawada D, Yamamoto N, Kagata H, et al. Effect of milk fermented with Lactobacillus acidophilus strain L-92 on symptoms of japanese cedar pollen allergy: A randomized placebo-controlled trial. Bioscience, Biotechnology and Biochemistry. 2005;69(9):1652-60.
Ishii K, Takamura N, Shinohara M, Wakui N, Shin H, Sumino Y, et al. Long-term follow-up of chronic hepatitis C patients treated with oral lactoferrin for 12 months. Hepatol Res. 2003;25(3):226-33.
Ishizaki A, Bi X, Van Nguyen L, Matsuda K, Pham HV, Phan CTT, et al. Effects of short-term probiotic ingestion on immune profiles and microbial translocation among HIV-1-infected Vietnamese children. International Journal of Molecular Sciences. 2017;18(10).
Jones ML, Martoni CJ, Tamber S, Parent M, Prakash S. Evaluation of safety and tolerance of microencapsulated Lactobacillus reuteri NCIMB 30242 in a yogurt formulation: A randomized, placebo-controlled, double-blind study. Food and Chemical Toxicology. 2012;50(6):2216-23.
Kang M, Oh NS, Kim M, Ahn HY, Yoo HJ, Sun M, et al. Supplementation of fermented Maillard-reactive whey protein enhances immunity by increasing NK cell activity. Food & function. 2017;8(4):1718-25.
Kato-Kataoka A, Nishida K, Takada M, Kawai M, Kikuchi-Hayakawa H, Suda K, et al. Fermented Milk Containing Lactobacillus casei Strain Shirota Preserves the Diversity of the Gut Microbiota and Relieves Abdominal Dysfunction in Healthy Medical Students Exposed to Academic Stress. Applied and environmental microbiology. 2016;82(12):3649-58.
Kawakami H, Park H, Park S, Kuwata H, Shephard RJ, Aoyagi Y. Effects of enteric-coated lactoferrin supplementation on the immune function of elderly individuals: a randomised, double-blind, placebo-controlled trial. International Dairy Journal. 2015;47:79-85.
Kawase M, He F, Kubota A, Hiramatsu M, Saito H, Ishii T, et al. Effect of fermented milk prepared with two probiotic strains on Japanese cedar pollinosis in a double-blind placebo-controlled clinical study. International Journal of Food Microbiology. 2009;128(3):429-34.
Kimoto-Nira H, Nagakura Y, Kodama C, Shimizu T, Okuta M, Sasaki K, et al. Effects of ingesting milk fermented by Lactococcus lactis H61 on skin health in young women: a randomized double-blind study. Journal of dairy science. 2014;97(9):5898-903.
Kinoshita T, Maruyama K, Suyama K, Nishijima M, Akamatsu K, Jogamoto A, et al. The effects of OLL1073R-1 yogurt intake on influenza incidence and immunological markers among women healthcare workers: a randomized controlled trial. Food & function. 2019;10(12):8129-36.
Klein A, Friedrich U, Vogelsang H, Jahreis G. Lactobacillus acidophilus 74-2 and Bifidobacterium animalis subsp lactis DGCC 420 modulate unspecific cellular immune response in healthy adults. European Journal of Clinical Nutrition. 2008;62(5):584-93.
Kreider RB, Iosia M, Cooke M, Hudson G, Rasmussen C, Chen H, et al. Bioactive properties and clinical safety of a novel milk protein peptide. Nutrition Journal. 2011;10(1).
Lands LC, Iskandar M, Beaudoin N, Meehan B, Dauletbaev N, Berthiuame Y. Dietary supplementation with pressurized whey in patients with cystic fibrosis. Journal of Medicinal Food. 2010;13(1):77-82.
Lee A, Lee YJ, Yoo HJ, Kim M, Chang Y, Lee DS, et al. Consumption of dairy yogurt containing Lactobacillus paracasei ssp. paracasei, Bifidobacterium animalis ssp. lactis and Heat-Treated Lactobacillus plantarum improves immune function including natural killer cell activity. Nutrients. 2017;9(6).
Lee YM, Skurk T, Hennig M, Hauner H. Effect of a milk drink supplemented with whey peptides on blood pressure in patients with mild hypertension. European Journal of Nutrition. 2007;46(1):21-7.
Makino S, Ikegami S, Kume A, Horiuchi H, Sasaki H, Orii N. Reducing the risk of infection in the elderly by dietary intake of yoghurt fermented with Lactobacillus delbrueckii ssp. bulgaricus OLL1073R-1. British Journal of Nutrition. 2010;104(7):998-1006.
Marcos A, Wärnberg J, Nova E, Gómez S, Alvarez A, Alvarez R, et al. The effect of milk fermented by yogurt cultures plus Lactobacillus casei DN-114001 on the immune response of subjects under academic examination stress. European Journal of Nutrition. 2004;43(6):381-9.
Martínez-Cañavate A, Sierra S, Lara-Villoslada F, Romero J, Maldonado J, Boza J, et al. A probiotic dairy product containing L. gasseri CECT5714 and L. coryniformis CECT5711 induces immunological changes in children suffering from allergy. Pediatric Allergy and Immunology. 2009;20(6):592-600.
Matsuzaki T, Saito M, Usuku K, Nose H, Izumo S, Arimura K, et al. A prospective uncontrolled trial of fermented milk drink containing viable Lactobacillus casei strain Shirota in the treatment of HTLV-1 associated myelopathy/tropical spastic paraparesis. Journal of the Neurological Sciences. 2005;237(1-2):75-81.
Meng H, Lee Y, Ba Z, Peng J, Lin J, Boyer AS, et al. Consumption of Bifidobacterium animalis subsp. lactis BB-12 impacts upper respiratory tract infection and the function of NK and T cells in healthy adults. Molecular nutrition & food research. 2016;60(5):1161-71.
Meyer AL, Micksche M, Herbacek I, Elmadfa I. Daily intake of probiotic as well as conventional yogurt has a stimulating effect on cellular immunity in young healthy women. Annals of Nutrition and Metabolism. 2006;50(3):282-9.
Micke P, Beeh KM, Buhl R. Effects of long-term supplementation with whey proteins on plasma glutathione levels of HIV-infected patients. European Journal of Nutrition. 2002;41(1):12-8.
Milewska-Wróbel D, Lis-Święty A. Does maternal diet during pregnancy influence clinical and laboratory characteristics of infantile-onset atopic dermatitis? Eur Ann Allergy Clin Immunol. 2020;52(6):277-9.
Moreno YF, Sgarbieri VC, Silva MN, Toro AA, Vilela MM. Features of whey protein concentrate supplementation in children with rapidly progressive HIV infection. J Trop Pediatr. 2006;52(1):34-8.
Morimoto K, Takeshita T, Nanno M, Tokudome S, Nakayama K. Modulation of natural killer cell activity by supplementation of fermented milk containing Lactobacillus casei in habitual smokers. Preventive Medicine. 2005;40(5):589-94.
Morita H, He F, Kawase M, Kubota A, Hiramatsu M, Kurisaki JI, et al. Preliminary human study for possible alteration of serum immunoglobulin E production in perennial allergic rhinitis with fermented milk prepared with Lactobacillus gasseri TMC0356. Microbiology and Immunology. 2006;50(9):701-6.
Moschonis G, Van den Heuvel EGHM, Mavrogianni C, Singh-Povel CM, Leotsinidis M, Manios Y. Associations of milk consumption and vitamin B2 and b12 derived from milk with fitness, anthropometric and biochemical indices in children. The healthy growth study. Nutrients. 2016;8(10).
Mulder AM, Connellan PA, Oliver CJ, Morris CA, Stevenson LM. Bovine lactoferrin supplementation supports immune and antioxidant status in healthy human males. Nutrition Research. 2008;28(9):583-9.
Nova E, Toro O, Varela P, López-Vidriero I, Morandé G, Marcos A. Effects of a nutritional intervention with yogurt on lymphocyte subsets and cytokine production capacity in anorexia nervosa patients. European Journal of Nutrition. 2006;45(4):225-33.
Olivares M, Díaz-Ropero MP, Gómez N, Lara-Villoslada F, Sierra S, Maldonado JA, et al. The consumption of two new probiotic strains, Lactobacillus gasseri CECT 5714 and Lactobacillus coryniformis CECT 5711, boosts the immune system of healthy humans. International Microbiology. 2006;9(1):47-52.
Parra D, De Morentin BM, Cobo JM, Mateos A, Martinez JA. Monocyte function in healthy middle-aged people receiving fermented milk containing Lactobacillus casei. J Nutr Health Aging. 2004;8(4):208-11.
Parra MD, Martínez de Morentin BE, Cobo JM, Mateos A, Martínez JA. Daily ingestion of fermented milk containing Lactobacillus casei DN114001 improves innate-defense capacity in healthy middle-aged people. J Physiol Biochem. 2004;60(2):85-91.
Pujol P, Huguet J, Drobnic F, Banquells M, Ruiz O, Galilea P, et al. The effect of fermented milk containing Lactobacillus casei on the immune response to exercise. Sports Medicine, Training and Rehabilitation. 2000;9(3):209-23.
Rankin JW, Shute M, Heffron SP, Saker KE. Energy restriction but not protein source affects antioxidant capacity in athletes. Free Radical Biology and Medicine. 2006;41(6):1001-9.
Rizzardini G, Eskesen D, Calder PC, Capetti A, Jespersen L, Clerici M. Evaluation of the immune benefits of two probiotic strains Bifidobacterium animalis ssp. lactis, BB-12® and Lactobacillus paracasei ssp. paracasei, L. casei 431® in an influenza vaccination model: A randomised, double-blind, placebo-controlled study. British Journal of Nutrition. 2012;107(6):876-84.
Rohr UD, Li WW, Ziqiang H, Wainright W, Schindler AE. The effect of fermented soy (FSWW08) on blood hematology and cachexia in cancer patients. Hormone Molecular Biology and Clinical Investigation. 2012;12(3):407-18.
Schiffrin EJ, Brassart D, Servin AL, Rochat F, Donnet-Hughes A. Immune modulation of blood leukocytes in humans by lactic acid bacteria: criteria for strain selection. Am J Clin Nutr. 1997;66(2):515s-20s.
Sharifan P, Rashidmayvan M, Khorasanchi Z, Darroudi S, Heidari A, Hoseinpoor F, et al. Efficacy of low-fat milk and yogurt fortified with vitamin D3 on systemic inflammation in adults with abdominal obesity. Journal of health, population, and nutrition. 2022;41(1):8.
Sheih YH, Chiang BL, Wang LH, Liao CK, Gill HS. Systemic immunity-enhancing effects in healthy subjects following dietary consumption of the lactic acid bacterium Lactobacillus rhamnosus HN001. Journal of the American College of Nutrition. 2001;20(2):149-56.
Shida K, Sato T, Iizuka R, Hoshi R, Watanabe O, Igarashi T, et al. Daily intake of fermented milk with Lactobacillus casei strain Shirota reduces the incidence and duration of upper respiratory tract infections in healthy middle-aged office workers. European Journal of Nutrition. 2017;56(1):45-53.
Spanhaak S, Havenaar R, Schaafsma G. The effect of consumption of milk fermented by Lactobacillus casei strain Shirota on the intestinal microflora and immune parameters in humans. European Journal of Clinical Nutrition. 1998;52(12):899-907.
Suzuki T, Nishiyama K, Kawata K, Sugimoto K, Isome M, Suzuki S, et al. Effect of the lactococcus lactis 11/19-B1 strain on atopic dermatitis in a clinical test and mouse model. Nutrients. 2020;12(3).
Takeda K, Suzuki T, Shimada SI, Shida K, Nanno M, Okumura K. Interleukin-12 is involved in the enhancement of human natural killer cell activity by Lactobacillus casei Shirota. Clinical and Experimental Immunology. 2006;146(1):109-15.
Tiollier E, Chennaoui M, Gomez-Merino D, Drogou C, Filaire E, Guezennec CY. Effect of a probiotics supplementation on respiratory infections and immune and hormonal parameters during intense military training. Military Medicine. 2007;172(9):1006-11.
Ueno H, Sato T, Yamamoto S, Tanaka K, Ohkawa S, Takagi H, et al. Randomized, double-blind, placebo-controlled trial of bovine lactoferrin in patients with chronic hepatitis C. Cancer Sci. 2006;97(10):1105-10.
Wassenberg J, Nutten S, Audran R, Barbier N, Aubert V, Moulin J, et al. Effect of Lactobacillus paracasei ST11 on a nasal provocation test with grass pollen in allergic rhinitis. Clinical and Experimental Allergy. 2011;41(4):565-73.
Wheeler JG, Bogle ML, Shema SJ, Shirrell MA, Stine KC, Pittler AJ, et al. Impact of dietary yogurt on immune function. American Journal of the Medical Sciences. 1997;313(2):120-3.
Wheeler JG, Shema SJ, Bogle ML, Shirrell MA, Burks AW, Pittler A, et al. Immune and clinical impact of Lactobacillus acidophilus on asthma. Annals of Allergy, Asthma and Immunology. 1997;79(3):229-33.
Xiao JZ, Kondo S, Yanagisawa N, Takahashi N, Odamaki T, Iwabuchi N, et al. Effect of probiotic Bifidobacterium longum BBS36 in relieving clinical symptoms and modulating plasma cytokine levels of japanese cedar pollinosis during the pollen season. A randomized double-blind, placebo-controlled trial. Journal of Investigational Allergology and Clinical Immunology. 2006;16(2):86-93.
Yoon JY, Cha JM, Hong SS, Kim HK, Kwak MS, Jeon JW, et al. Fermented milk containing Lactobacillus paracasei and Glycyrrhiza glabra has a beneficial effect in patients with Helicobacter pylori infection: A randomized, double-blind, placebo-controlled study. Medicine. 2019;98(35):e16601.
Zimecki M, Spiegel K, Właszczyk A, Kübler A, Kruzel ML. Lactoferrin increases the output of neutrophil precursors and attenuates the spontaneous production of TNF-α and IL-6 by peripheral blood cells. Archivum Immunologiae et Therapiae Experimentalis. 1999;47(2):113-8.
Zimecki M, Właszczyk A, Cheneau P, Brunel AS, Mazurier J, Spik G, et al. Immunoregulatory effects of a nutritional preparation containing bovine lactoferrin taken orally by healthy individuals. Archivum Immunologiae et Therapiae Experimentalis. 1998;46(4):231-40.
Zimecki M, Właszczyk A, Wojciechowski R, Dawiskiba J, Kruzel M. Lactoferrin regulates the immune responses in post-surgical patients. Archivum Immunologiae et Therapiae Experimentalis. 2001;49(4):325-33.
Zuccotti GV, Vigano A, Borelli M, Saresella M, Giacomet V, Clerici M. Modulation of innate and adaptive immunity by lactoferrin in human immunodeficiency virus (HIV)-infected, antiretroviral therapy-naïve children. International Journal of Antimicrobial Agents. 2007;29(3):353-5.

## Sheet: Suppl Table 4
Supplemental Table 4. Dairy Products and Their Components and Cytokines (N=47)
Author (Year)	Specific exposure(s) under investiation	Study design	Study Population		Dairy Intervention Details	Interleukins								Interferons		Transforming growth factor-beta (TGF-β)	Chemokines
			N	Age and Health Status		IL-2	IL-4	IL-5	IL-10	IL-12	IL-13	IL-16	IL-17	IFN-alpha	IFN-gamma		Eotaxins	Other
Whole dairy products (in the following order - traditional yogurt, probiotic yogurt, milk, fermented milk, cheese, other)
Campbell et al, 2000	Yogurt	Clinical trial	Intervention: 13	Adults, Healthy	Intervention: Two cups or 454 g of low-fat vanilla or plain nonpasteurized yogurt, daily, for 3 menstrual cycles	NSS in percent change from baseline between treatment and control.	-	-	-	-	-	-	-	-	-	-	-	-
						SP1 and SP2 are two different study periods: SP1 was conducted in Spring/Summer, SP2 was conducted in Fall/Winter.
			Control: 12		Control: No yogurt products for 3 months	There are no overall results reported with the two SPs combined.
Antonopoulou et al. 2022	Traditional yogurt	Clinical trial	Intervention 1: 31 Intervention 2: 30 Control: 31	Healthy, Adults only	Intervention 1: 150 g yogurt with OOPLE daily for 8 weeks Intervention 2: 150 g yogurt daily for 8 weeks Control: At most 150 g yogurt every 2 weeks for 8 weeks	-	-	-	ITT results: Table 5 SS % change in IL-10 levels at 4 weeks (p=0.02) and 8 weeks (p=0.03) Experimental arm 1 supplemented yogurt had lower levels of IL-10 at 4 and 8 weeks compared to control (p=0.01, both time points) and compared to experimental arm 2 unsupplemented yogurt arm (p=0.02, p=0.05)	-	-	-	-	-	-	-	-	-
Wheeler et al. 1997a	Traditional yogurt (Dannon)	Cross-over clinical trial	Intervention: 21	Atopic disease, Adults only	Intervention: 8 oz yogurt per day for one month	NSS treatment effect	NSS treatment effect		-	-	-	-	-	-	IFN-gamma: NSS treatment effect	-	-	-
			Control: 21
			[cross-over]		Control: 8 oz 2% milk twice per day for one month
Kinoshita et al. 2019	Traditional yogurt	Clinical trial	Intervention: 479	Healthy, Adults	Intervention: 112 mL yogurt daily for 16 weeks	NSS change	NSS change	NSS change	NSS change	NSS change	NSS change	-	-	-	IFN-gamma: SS treatment effect	-	-	-
	(Meiji Probio Yogurt R1)		Control: 482
					Control: no yogurt
Nova et al. 2006	Traditional yogurt and milk	Clinical trial	Intervention: 32	Healthy (N=32) and anorexia nervosa patients (N=33), Children	Intervention: 375 grams yogurt daily for 10 weeks	SS effect of time among healthy and AN patients in control group	-	-	-	-	-	-	-	-	IFN-gamma: SS combined effect of time and dairy product type among healthy and AN patients in control group	-	-	-
			Control: 33
					Control: 400 mL milk daily for 10 weeks
Russo et al. 2021	Milk, low carbohydrate	Clinical trial	Intervention; 8	Aduls, healthy	3 equal boluses every 10 minutes, starting 30 min into the recovery period	-	-	-	NSS change	-	-	-	-	-	-	-	-	-
			Control: 8
Gjevestad et al. 2017	Protein-enriched milk	Clinical trial	Intervention: 25	Healthy, Elderly only	Intervention: milk 2 × 0.4 L daily for 12 weeks	NSS from baseline to end (p=0.93)	-	-	NSS from end to baseline (p=0.89)	-	-	-	-	NSS from end to baseline p=0.12	-	-	-	-
			Control: 25
					Control: isocaloric drink 2 × 0.4 L daily for 12 weeks
Aldinucci et al. 2002	Probiotic yogurt	Clinical trial	Intervention: 7	Adults, General population and allergic rhinopathy	Intervention: Yogurt with added probiotics, 3 jars of 150 g daily for 4 months	-	PBMC cells of yoghurt group released less IL-4 with PHA stimulation and 40 hours of incubation (no p-value reported)	-	-	-	-	-	-	IFN-gamma: Cultured Peripheral blood mononuclear cells of the group fed with yoghurt released more IFN-y	-	-	-	-
	(L. acidophylus and Bifidobacterium)		Control: 7
					Control: No treatment									Partially skimmed milk did not modify the cytokine pattern
							Partially skimmed milk did not modify the cytokine pattern
Yang et al. 2012	Probiotic yogurt (L. acidophilus, B. lactis, L. bulgaricus, S. thermophilus)	Clinical trial	38 infected and 38 uninfected controls, age and sex matched	Children, H. pylori infected and healthy	200 mL twice daily for 4 weeks	-	-	-	NSS change	-	-	-	-	-	-	-	-	-
Suzuki et al. 2020	Probiotic yogurt (L. lactis 11/19-B1)	Clinical trial	Intervention arm: 18	Children, atopic dermatitis	80 g daily for 8 weeks	-	-	-	-	-	-	-	-	-	-	-	-	NSS pre- and post-intervention in blood TARC
					No exercise regimen
Falasca et. 2015	Dairy drink with L. casei Shirota (Yakult Light)	Clinical trial	30	Adult, HIV	One bottle of fermented milk Yakult Light containing Lactobacillus casei Shirota (LcS) twice a day for four weeks	-	NSS pre- and post-intervention	-	NSS pre- and post-intervention	NSS pre- and post-intervention	-	-	-	-	-	NSS pre- and post-intervention SS increase post-intervention	-	-
Guillemard et al. 2010	Dairy drink with L. casei DN- 114 001	Clinical trial	Intervention: 500	Healthy, Adult workers	Intervention: 2 bottles of 100 g verum for 84 days	NSS change after 2 months of consumption	-	-	-	-	-	-	-	-	-	-	-	NSS changes in blood TARC between patients pre- and post-intake of the yogurt
	(Actimel)		Control: 500
					Control: 2 bottles of 100 g “control product” for 84 days
Probiotics (in alphabetical order)
Wheeler et al. 1997b	L. acidophilus	Clinical trial, cross-over design	Intervention: 15	All ages, asthma and/or rhinitis and positive prick test	8 oz of yogurt BID (approx. 225 g) for 1 month, a 2-week period without dietary restriction, a 2-week washout period (no liquid milk or yogurt) then 1 month of the other product	Cytokine production following concanavalin A lymphocyte stimulation	Cytokine production following concanavalin A lymphocyte stimulation	-	-	-	-	-	-	-	-	-	-	-
	(given in yogurt)					p=0.47	p=0.98
Meyer et al. 2007	L. casei DN-114 001	Clinical trial	Intervention: 17	Healthy, Adults	Intervention: 100 g probiotic yogurt for 2 weeks, followed by 200 g daily for 2 weeks	Differences NSS between baseline, T1, T2 and washout in conventional yogurt and probiotic groups	Differences NSS between baseline, T1, T2 and washout in conventional and probiotic groups	-	SS decrease (p<0.001) between T1 and T2 in the probiotic group SS increase (p<0.001) between T2 and washout in the probiotic group	-	-	-	-	-	IFN-gamma: Differences NSS between baseline, T1, T2 and washout in conventional group	-	-	-
	(given in yogurt)		Control: 16			Differences NSS between conventional and probiotic group	Differences NSS between conventional and probiotic group		Differences NSS between conventional and probiotic group						SS increase (p=0.011) T2 vs. baseline and T4 vs. baseline in probiotic group
					Control:										Differences NSS between conventional and probiotic group
					100 g traditional yogurt for 2 weeks, followed by 200 g daily for 2 weeks
Spanhaak et al. 1998	L. casei Shirota	Clinical trial	Intervention: 10	Healthy men, Adults	Intervention: 3 bottles of 100 mL fermented milk daily for 4 weeks	Differences NSS between control and intervention groups	-	-	-	-	-	-	-	-	Differences NSS between control and intervention groups	-	-	-
	(given in milk)		Control: 10
					Control: 3 bottles of 100 mL unfermented milk daily for 4 weeks
Ivory et al. 2008	L. casei Shirota	Clinical trial	Intervention: 10	Adults, allergic rhinitis	One 65 mL probiotic drink per day for two weeks	Differences NSS between treatment and control (no further details provided)	Differences NSS between treatment and control (no further details provided)	SS decrease (p<0.01, p=0.01, p=0.05) in probiotic group vs. placebo (ANOVA modeling with no allergenic challenge, early season allergen and late season allergen challenge, respectively)	Differences NSS between treatment and control (no further details provided)	IL-12p70: Differences NSS between treatment and control (no further details provided)	-	-	-	-	SS decrease (p=0.02, p=0.01) in probiotic group vs. placebo (ANOVA modeling with early season allergen and late season allergen challenge, respectively)	-	-	-
	(given in milk)		Control: 10
Kekkonen et al. 2008	L. rhamnosus GG (LGG), B. animalis ssp. lactis Bb12 (Bb12), and Propionibacterium freudenreichii ssp. shermanii JS	Clinical trial	Intevention 1: 13 Intervention 2: 16 Intervention 3: 17 Control: 16	Adults, healthy	250mL per day for 3 weeks	Median AUC (0-21) minus baseline cytokine production in PBMCs stimulated with:	-	-	Median AUC minus baseline cytokine production in PBMCs stimulated with:	-	-	-	-	-	Median AUC minus baseline cytokine production in PBMCs stimulated with:	-	-	-
	(given in milk)					Streptococcus pyogenes: Differences NSS between placebo, LGG, Bb12 and PJS groups			Streptococcus pyogenes: Differences NSS between placebo, LGG, Bb12 and PJS groups						Streptococcus pyogenes: Differences NSS between placebo, LGG, Bb12 and PJS groups
						Lipopolysaccharide (LPS) from E. coli: SS decrease (p<0.001) in Bb12 vs. the other groups			Lipopolysaccharide (LPS) from E. coli: Differences NSS between placebo, LGG, Bb12 and PJS groups						Lipopolysaccharide (LPS) from E. coli: Differences NSS between placebo, LGG, Bb12 and PJS groups
															Influenza A H3N2 virus: Differences NSS between placebo, LGG, Bb12 and PJS groups
Rizzardini et al. 2012	L. paracasei ssp. paracasei, L. casei 431 (given in milk)	Clinical trial	Intervention arm (probiotic): 56	Adults, healthy	1 drink once daily for 6 weeks, minimum 1x109 colony-forming units/dose	-	-	-	-	-	-	-	-	-	NSS	-	-	-
			Control arm (placebo): 54
Meng et al. 2016	B. animalis subsp. lactis BB‑12	Cross-over clinical trial	26	Adults, healthy	Exp 1: One 8-oz (240 g) serving of yogurt smoothie (BB-12 added pre fermentation) per day for four weeks,	Subjects on YS, PRE, and CAP treatments had a positive change from baseline in	-	-	-	-	-	-	-	-	Percent change from baseline in anti-CD3-induced IFN- secretion: p = 0.76	-	-	-
	(Yogurt smoothie)					IL-2 secretion from T cells in response to anti-CD3
					Exp 2: One 8-oz (240 g) serving of yogurt smoothie (BB-12 added post fermentation) per day for four weeks	stimulation; whereas subjects on the POST treatment had a
						Reduced change from baseline in IL-2 secretion; IL-2 secretion did not differ among treatments (p=0.06)
					Exp 3: 1 capsule containing BB-12 daily for four weeks
					Control: One 8-oz (240 g) serving of yogurt smoothie (no probiotic) per day for four weeks
					A two-week washout period between treatment periods applied
Zhang et al. 2021	B. animalis subsp. lactis Bl-04 (in yogurt)	Clinical trial	Exp: 62	Adults, health workers	Exp: 250 g of Qingrun yogurt (yogurt with added probiotic) once daily for 12 weeks	-	Baseline:	-	Baseline:	-	-	-	-	-	Baseline: p= 0.838	-	-	-
			Control: 61				p= 0.850		p= 0.621						Post-intervention: p= 0.028
					Control: 250 g of control yogurt without probiotics once daily for 12 weeks		Post-intervention: p= 0.947		Post-intervention: p= 0.935
Martínez-Cañavate et al. 2009	L. gasseri CECT5714 and L. coryniformis CECT5711	Clinical trial	Intervention: 24	Children, Persons with asthma and/or hay fever	Intervention: 200mL probiotic yogurt daily for 3 months	-	Differences NSS between pre- and post-intervention levels in both probiotic and control group	-	Differences NSS between pre- and post-intervention levels in both probiotic and control group	Differences NSS between pre- and post-intervention levels in both probiotic and control group	-	-	-	-	-	-	-	-
	(given in yogurt)		Control: 25
					Control: 200mL traditional yogurt daily for 3 months
Olivares et al. 2006	L. gasseri CECT5714 and L. coryniformis CECT5711	Clinical trial	Intervention: 30	Healthy, Adults	Intervention: 200 mL probiotic yogurt daily for 4 weeks	-	Differences NSS between time periods among control group; SS increase between week 2 vs. week 0 among intervention group	-	Differences NSS between time periods among control group; SS increase between week 2 vs. week 0 among intervention group	Differences NSS between time periods among control group and intervention group	-	-	-	-	-	-	-	-
	(given in yogurt)		Control: 30
					Control: 200 mL traditional yogurt daily for 4 weeks
Zhang et al. 2018	L. paracasei, L. casei 431, L. fermentium PCC (given in yogurt)	Clinical trial	Intervention arm: 67	Adults, unclear health status	For 12 weeks, once daily (150 ml drink) administered after lunch.	-	Group Difference, p-value	-	Group Difference, p-value	-	-	-	-	-	Group Difference, p-value	-	-	-
							Baseline: 0.261		Baseline: 0.716						Baseline: 0.654
			Control: 67				After intervention: 0.292		After intervention: 0.794						After intervention: <0.001
							Difference before and after intervention (after intervention-baseline): 0.061		Difference before and after intervention (after intervention-baseline): 0.886						Difference before and after intervention (after intervention-baseline): <0.001
Koyama et al. 2010	L. rhamnosus GR-1 and B. adolescentis 7007–05, L. delbrueckii subsp. bulgaricus and S. thermophilus	Clinical trial	Intervention arm: 9 (grass) 9 (ragweed)	Adults, allergic rhinitis	125 grams of yogurt with added probiotics daily for 2 months	-	Mean IL-4:	Mean IL-5:	Mean IL-10:	Mean IL-12:	-	-	-	-	Mean IFN-gamma:	Mean TGF-B:	Eotaxin:	-
							NSS differences between control and intervention group at day 0, 28 and 56 (ragweed trial)	NSS differences between control and intervention group at day 0, 28 and 56 (grass and ragweed trials)	NSS differences between control and intervention group at day 0 and 28 (grass trial)	NSS differences between control and intervention group at day 0, 28 and day 56 (grass trial)					NSS differences between control and intervention group at day 0, 28, or 56 (grass and ragweed trials)	SS increase in intervention group at day 0 and 28 (ragweed trial)	NSS differences between control and intervention group at day 0, 28, or 56 (grass trial)
			Placebo: 10 (grass) 7 (ragweed)						SS increase (p=0.028) in probiotic group at day 56 (grass trial)	SS increase (p=0.001) in probiotic group at day 56 (grass trial)						NSS difference between control and intervention group at day 56 (ragweed trial)	SS increase in control group at day 56 (ragweed trial)
									NSS differences between control and intervention group at day 0, 28, 56 (ragweed trial)	NSS differences between control and intervention group at day 0, 28, 56 (ragweed trial)						NSS differences between control and intervention group at day 0, 28, or 56 (grass trial)
																	IP-10:
																	NSS differences between control and intervention group at day 0, 28, or 56 (grass and ragweed trials)
																	RANTES:
																	NSS differences between control and intervention group at day 0, 28, or 56 (grass and ragweed trials)
Ivory et al. 2013	L. casei Shirota	Clinical trial	Intervention: 28	All ages, all had seasonal allergic rhinitis	Intervention: Yakult with added probiotic	-	No SS difference in change from baseline levels was found control vs. treatment (nasal lavage)	No SS difference in change from baseline levels was found control vs. treatment (nasal lavage)	After intervention, there were no group-specific differences (PBMC cytokine release with allergen challenge)	IL-12p70	No SS difference in change from baseline levels was found control vs. treatment (nasal lavage)	-	-	-	more IFN-gamma was produced by the treatment group; significant difference (p=0.0351) was only apparent after the same cells were subjected to further in vitro stimulation with pollen	TGF-b secretion by 6-day cultures of PBMNC:	Eotaxins: No SS difference in change from baseline levels was found control vs. treatment pre- or post-intervention (nasal lavage)	-
			Control: 27							After intervention, there were no group-specific differences (PBMC cytokine release with allergen challenge)	After intervention, there were no group-specific differences (PBMC cytokine release with allergen challenge)					nasal allergen: statistically significant difference (p=0.0283) between change from baseline values in control vs. intervention	MIP-1a: No SS difference in change from baseline levels was found control vs. treatment pre- or post-intervention (nasal lavage)
					Control: Yakult without added probiotic, both consumed once daily for 4 weeks			After intervention, there were no group-specific differences (PBMC cytokine release with allergen challenge)								nasal+in vitro allergen: no statistically significant difference between change from baseline values in control vs. intervention	RANTES: No SS difference in change from baseline levels was found control vs. treatment pre- or post-intervention (nasal lavage)
Matsumoto et al. 2007	B animalis subsp. lactis LKM512	Clinical trial, cross-over	Intervention: 10	Adults only (All had atopic dermatitis)	Intervention: Yogurt with added probiotic followed by placebo	-	NSS change in serum IL-4 after the consumption of LKM512 yogurt and placebo	NSS change in serum IL-5 after the consumption of LKM512 yogurt and placebo	-	NSS change in serum IL-12 after the consumption of LKM512 yogurt and placebo	-	-	-	-	Change in serum IFN-gamma after the consumption of LKM512 yogurt and placebo	-	-	-
					Control: Placebo followed by yogurt with added probiotic, both 100 g daily for 4 weeks										Pre-consumption: 0.21 +/- 0.15
			Control: 10 (same patients)												LKM512: 1.26 +/- 0.39 (P<0.005)
															Placebo: 0.59 +/- 0.41 (P<0.05)
Wassenberg et al. 2011	L. paracasei ST11	Clinical trial, cross-over	30 volunteers in total, randomized to intervention (both time periods) or placebo (both time periods), N in each arm NR	Adults, allergic rhinitis	ST11-fermented milk during a first period of 4 weeks (period A), then again during a second period of 4 weeks (period B) separated by a wash-out period of 6–8 weeks	-	p=0.09	p=0.03	p=0.20	-	-	-	-	-	p=0.98	-	-	-
							no difference between groups	"less IL-5 was secreted by cells collected from volunteers having consumed ST11 than from the placebo group"	less IL-10 was secreted by cells collected from volunteers having consumed ST11 than from the placebo group but this was not significant						no difference between groups
					80 mL containers (80 kcal/100 g)
Zarrati et al. 2013	L. acidophilus La5, B. Bb12, and L. casei DN001	Clinical trial	Experimental arm 1: 25,	Adult, obese and overweight	Exp 1: 200 grams/day of yogurt with a low-calorie diet for 8 weeks	-	SS decrease week 8 vs. week 0 in regular yogurt+LCD, probiotic yogurt+LCD and probiotic yogurt without LCD	-	-	-	-	-	SS increase week 8 vs. week 0 in probiotic yogurt+LCD and regular yogurt with LCD	-	SS increase week 8 vs. week 0 in probiotic yogurt+LCD and probiotic yogurt without LCD	Differences NSS between times in different groups Differences NSS between groups		-
	(given in yogurt)												SS difference between groups at week 8
			Experimental arm 2: 25		Exp 2: 200 grams/day of yogurt with no low-calorie diet for 8 weeks
			Control : 25		Control: 200 grams/day of yogurt with a low-calorie diet for 8 weeks
Snel et al. 2011	L. plantarum strains and L. casei strain	Clinical trial	Experimental arm 1: 10,	Adults, Birch-pollen allergy	100 mL per day for 4 weeks			Differences NSS between pre- and post-intervention levels in placebo, Shirota, WCFS1, NIZO3400, and NIZO3877 groups	Differences NSS between pre- and post-intervention levels in placebo, Shirota, WCFS1, NIZO3400, and NIZO3877 groups	Differences NSS between pre- and post-intervention levels in placebo, Shirota, WCFS1, NIZO3400, CBS16532 and NIZO3877 groups	Differences NSS between pre- and post-intervention levels in placebo, Shirota, WCFS1, NIZO3400, and NIZO3877 groups		Differences NSS between pre- and post-intervention levels in placebo, Shirota, WCFS1, NIZO3400, CBS16532 and NIZO3877 groups	Differences NSS between pre- and post-intervention levels in placebo, Shirota, WCFS1, NIZO3400, CBS16532 and NIZO3877 groups				-
								SS decrease (p=0.03) between post- and pre-intervention levels in CBS16532 group	SS decrease (p=0.04) between post- and pre-intervention levels in CBS16532 group		SS decrease (p=0.04) between post- and pre-intervention levels in CBS16532 group
			Experimental arm 2: WCFS1 (9), NIZO3400 (10), NIZO2877 (11), and 125632 (10),
			Control: 10
Xiao et al. 2006	Bifidobacterium longum BB536	Clinical trial	Intervention: 20	Adults, Japanese cedar pollinosis	Intervention: Yogurt with probiotic	-	-	-	Significant increases (p < 0.001) from baseline in IL-10 levels at week 9 were observed in both the placebo and BB536 groups	-	-	-	-	Significant decreases from baseline in IFN-γ levels (placebo group, p < 0.001 at weeks 4, 9, and 14; BB536 group, p = 0.011 at week 4, p < 0.001 at week 9, and p = 0.005 at week 14)	-	-	-	-
									Slight, though not significantly higher levels of IL-10 were found in the BB536 group compared with the placebo group
			Control: 20		Control: Placebo yogurt, both 100 g twice daily for 14 weeks
Elmadfa et al. 2010	L. casei DN-114 001	Clinical trial	Intervention: 17	Healthy, Adults	Intervention: 100 g fermented milk daily for 2 weeks, followed by 200g daily for 2 weeks	-	-	-	Slightly but significantly reduced after 100 g/day probiotic yogurt.	-	-	-	-	-	NSS differences between the conventional (placebo) and probiotic group. (Table 1)	-	-	-
	(milk)								Increased markedly after the wash-out
			Control: 16		Control:				compared with the baseline levels (p<0.05)
					Traditional yogurt 100 g daily for 2 weeks, followed by 200g daily for 2 weeks				There were no SS differences between the conventional (placebo) and probiotic group.
Lorea et al. 2007	L. rhamnosus GR-1 (GR-1) and L. reuteri RC-14 (RC-14)	Clinical trial	Experimental arm 1: 20	Adults, IBD	125 g per day for 30 days	-	-	-	-	SS decrease in Basal IL-12 monocytes for both groups after treatment, p<0.05, but NSS between groups	-	-	-	-	-	-	-	-
										SS decrease in stimulated IL-12 monocytes for IBD after treatment, which was greater than the reduction in the control group (p<0.05)
			Control: 23
Lee et al. 2017	L. paracasei (L. casei 431),	Clinical trial	Experimental arm 1: 100	Adults, healthy	120 mL of dairy yogurt		-	-	-	SS increase in the test group at 12 weeks compared to baseline (p<0.01)	-	-	-	-	-	-	-	-
	B. lactis (yogurt)				once per day, for 12 weeks
			Control: 100
Kawase et al. 2009	L. gasseri TMC0356 and L. GG	Clinical trial	Intervention: 21	Adults, Japanese cedar pollinosis	Intervention: 110 grams fermented milk daily for 10 weeks	-	-	-	-	-	-	-	-	-	-	-	-	Levels of TARC increased in both groups following the increase in pollen count no significant difference between the two groups
	(milk)		Control: 19
					Control: 110 grams traditional yogurt daily for 10 weeks
Arunchalam et al. 2000	B. lactis (strain HN019, DR10(TM)) (milk)	Clinical trial	Experimental arm 1: 13	Elderly, healthy	180 ml twice daily for a period of 6 weeks	-	-	-	-	-	-	-	-	IFN-α production by PBMCs:	-	-	-	-
														SS increase (p=0.036) in intervention group compared to control group at week 6
			Control: 12											NSS difference between intervention and control groups at week 0
														SS increase (p=0.037) among intervention group at week 6 compared to week 0
Sugimura et al. (2015)	JCM5805	Clinical trial	Exp: 106	Adults, Healthy Control: 107	100 ml daily, for 10 weeks	-	-	-	-	-	-	-	-	Transcriptional levels of IFN-α: P = 0.140 after intake period	-	-	-	-
			Control: 107
Nishiyma et al. 2018	L. lactis 11/19-B1 and B. lactis BB-12	Clinical trial	Experimental arm 1: 37 completers	Adults, elevate blood lipid or blood sugar	80 g per day for 8 weeks	-	-	-	-	-	-	-	-	-	SS increase in IFN-gamma after intervention in both treatment (p=0.029) and control (p=0.037)	-	-	-
			Control: 39 completers
Milk proteins (in the following order – lactoferrin, whey, casein, and milk peptides)
Mulder et al. 2008	Bovine lactoferrin	Clinical trial, cross-over	8 total	Adults, Healthy	7 days placebo, followed by 7 days 100mg lactoferrin/day, followed by 7 days 200mg lactoferrin/day	NSS	NSS	-	NSS	-	-	-	-	-	NSS	-	-	-
Micke et al. 2001	Whey	Clinical trial	Intervention arm 1 (Immunocal): 15	Adults, HIV	Both arms: 3 doses of 15 g per day mixed with a nutritional adjuvant (milk, yogurt, buttermilk) for 2 weeks	NSS	-	-	-	NSS	-	-	-	-	-	-	-	-
			Intervention arm 2 (Protectamine): 15		No exercise regimen
Mizubuti et al. 2021	Whey and casein proteins	Clinical trial	Experimental arm 1: 46	Adults, chronic liver disease	2 20g doses per day, for 15 days	-	-	SS decrease in test WP group at 15 days, p=0.027	NSS	-	-	-	-	-	NSS	-	-	Increased levels of IP-10/CXCL10 in test WP group at 15 days, P = 0.022
			Control: 49
Bhardwaj et al 2010	Bovine lactoferrin	Clinical trial	Experimental arm 1: 20	Adults, postmenopausal women	Experimental: 2 x 125 mg R-ELF + calcium (100% RDA) daily for 6 months	-	-	-	A positive change was observed in IL-10 with R-ELF	-	-	-	-	-	Median TGF-B levels slightly decreased for both the groups, (P = 0.0072	-	-	-
									supplementation compared to placebo by the end of study.						for median TGF-b, placebo vs. R-ELF).
			Control: 15		Control: Calcium (100% RDA) daily for 6 months				(P = 0.0235 for change in median IL-10, placebo vs.
									R-ELF)
Ishii et al. 2003	Bovine lactoferrin	Clinical trial	Experimental arm: 36	Adults, chronic hepatitis C	Exp: 600 mg/day, bLF containing 600 mg of lactulose and 3 billion active Bifidobacterium longum for 12 months	-	-	-	Consecutive changes of the serum IL-10 level: NSS in both groups	-	-	-	-	-	-	-	-
			Control: 27						Study time points in each group: NSS
Campione et al. (2021)	Bovine lactoferrin	Clinical trial	Exp: 32	Adults, COVID-19	Exp: 1 gram of liposomal bovine lactoferrin divided into 3 daily administrations before meals orally or 16mg divided into 3 daily administrations intranasally for 30 days	-	-	-	NSS increase between T0	-	-	-	-	-	-	-	-	-
									and T2
			Control 1: 32		Control 1: SOC regimen for 5 to 20 days
			Control 2: 28		Control 2: no treatment
Zuccotti et al. 2007	Bovine lactoferrin	Clinical trial	11	Children, HIV ART-naive	1 g every 8 hours, daily for 4 weeks	-	-	-	SS increase in median IL12/IL10 ratio with supplementation, p=0.001		-	-	-	-	-	-	-	-
Kang et al. 2017	Fermented Maillard-reactive whey protein (F-MRP)	Clinical trial	Experimental arm: 40	Adults, healthy	Exp: 6 g of the test product containing 4.2 g of F-MRP powder daily, for 8 weeks	-	-	-	-	SS increase in IL-12 for F-MRP from baseline to 8 weeks, compared to change for placebo (p=0.004)	-	-	-	NSS (p=0.135)	-	-	-	-
			Control: 40		Control: 6 g of maltodextrin daily, for 8 weeks
Milk phospholipids
Keller et al. 2014	Milk phospholipids	Clinical trial	Intervention arm: 19	Adults, atopic dermatitis and autoimmune disease	Exp: 250 mL milk supplemented with 3 g PL/d, for 6 weeks	-	-	-	-	-	-	NSS change from baseline under control	-	-	-	-	-	Macrophage-derived chemokine:
												SS increase from baseline under treatment (p<0.05)						SS reduction from baseline under control product (p<0.05)
			Placebo: 20		Control: 250 mL milk without supplement, for 6 weeks							NSS at end of 6-week period, treatment compared to control (p=0.234)						NSS change from baseline under the treatment product
																		NSS at end of 6-week period, treatment compared to control (p=0.356)
Dietary habits specific to dairy
Han et al. 2015	Dairy products	Case-control	Cases: 351	Children, Asthma	N/A	-	-	-	-	-	-	-	SS increase in IL-17F with consumption of dairy (p<0.05)	-	-	-	-	-
			Controls: 327
References:
Antonopoulou S, Detopoulou M, Fragopoulou E, Nomikos T, Mikellidi Y, M K, et al. Consumption of yogurt enriched with polar lipids from olive oil by-products reduces platelet sensitivity against platelet activating factor and inflammatory indices: A randomized, double-blind clinical trial. Human Nutrition and Metabolism. 2022;28.
Arunachalam K, Gill H, Chandra RK. Enhancement of natural immune function by dietary consumption of Bifidobacterium lactis (HN019). European Journal of Clinical Nutrition. 2000;54(3):263-7.
Bharadwaj S, Naidu TAG, Betageri GV, Prasadarao NV, Naidu AS. Inflammatory responses improve with milk ribonuclease-enriched lactoferrin supplementation in postmenopausal women. Inflammation Research. 2010;59(11):971-8.
Campbell CG, Chew BP, Luedecke LO, Shultz TD. Yogurt consumption does not enhance immune function in healthy premenopausal women. Nutrition and Cancer. 2000;37(1):27-35.
Campione E, Lanna C, Cosio T, Rosa L, Conte MP, Iacovelli F, et al. Lactoferrin as antiviral treatment in COVID-19 management: Preliminary evidence. International Journal of Environmental Research and Public Health. 2021;18(20).
Elmadfa I, Klein P, Meyer AL. Immune-stimulating effects of lactic acid bacteria in vivo and in vitro. Proc Nutr Soc. 2010;69(3):416-20.
Falasca K, Vecchiet J, Ucciferri C, Di Nicola M, D'Angelo C, Reale M. Effect of Probiotic Supplement on Cytokine Levels in HIV-Infected Individuals: A Preliminary Study. Nutrients. 2015;7(10):8335-47.
Gjevestad GO, Ottestad I, Biong AS, Iversen PO, Retterstøl K, Raastad T, et al. Consumption of protein-enriched milk has minor effects on inflammation in older adults—A 12-week double-blind randomized controlled trial. Mechanisms of Ageing and Development. 2017;162:1-8.
Guillemard E, Tanguy J, Flavigny A, e la Motte S, Schrezenmeir J. Effects of consumption of a fermented dairy product containing the probiotic Lactobacillus casei DN-114 001 on common respiratory and gastrointestinal infections in shift workers in a randomized controlled trial. Journal of the American College of Nutrition. 2010;29(5):455-68.
Han YY, Forno E, Brehm JM, Acosta-Pérez E, Alvarez M, Colón-Semidey A, Rivera-Soto W, Campos H, Litonjua AA, Alcorn JF, Canino G, Celedón JC. Diet, interleukin-17, and childhood asthma in Puerto Ricans. Ann Allergy Asthma Immunol. 2015 Oct;115(4):288-293.e1. doi: 10.1016/j.anai.2015.07.020. Epub 2015 Aug 28. PMID: 26319606; PMCID: PMC4721241.
Ishii K, Takamura N, Shinohara M, Wakui N, Shin H, Sumino Y, et al. Long-term follow-up of chronic hepatitis C patients treated with oral lactoferrin for 12 months. Hepatol Res. 2003;25(3):226-33.
Ishizaki A, Bi X, Van Nguyen L, Matsuda K, Pham HV, Phan CTT, et al. Effects of short-term probiotic ingestion on immune profiles and microbial translocation among HIV-1-infected Vietnamese children. International Journal of Molecular Sciences. 2017;18(10).
Ivory K, Chambers SJ, Pin C, Prieto E, Arqués JL, Nicoletti C. Oral delivery of Lactobacillus casei Shirota modifies allergen-induced immune responses in allergic rhinitis. Clinical and Experimental Allergy. 2008;38(8):1282-9.
Ivory K, Wilson AM, Sankaran P, Westwood M, McCarville J, Brockwell C, et al. Oral delivery of a probiotic induced changes at the nasal mucosa of seasonal allergic rhinitis subjects after local allergen challenge: A randomised clinical trial. PLoS ONE. 2013;8(11).
Kang M, Oh NS, Kim M, Ahn HY, Yoo HJ, Sun M, et al. Supplementation of fermented Maillard-reactive whey protein enhances immunity by increasing NK cell activity. Food & function. 2017;8(4):1718-25.
Kawase M, He F, Kubota A, Hiramatsu M, Saito H, Ishii T, et al. Effect of fermented milk prepared with two probiotic strains on Japanese cedar pollinosis in a double-blind placebo-controlled clinical study. International Journal of Food Microbiology. 2009;128(3):429-34.
Kekkonen RA, Lummela N, Karjalainen H, Latvala S, Tynkkynen S, Järvenpää S, et al. Probiotic intervention has strain-specific anti-inflammatory effects in healthy adults. World Journal of Gastroenterology. 2008;14(13):2029-36.
Keller S, Le HY, Rödiger C, Hipler UC, Kertscher R, Malarski A, et al. Supplementation of a dairy drink enriched with milk phospholipids in patients with atopic dermatitis - A double-blind, placebo-controlled, randomized, cross-over study. Clinical Nutrition. 2014;33(6):1010-6.
Kinoshita T, Maruyama K, Suyama K, Nishijima M, Akamatsu K, Jogamoto A, et al. The effects of OLL1073R-1 yogurt intake on influenza incidence and immunological markers among women healthcare workers: a randomized controlled trial. Food & function. 2019;10(12):8129-36.
Koyama T, Kirjavainen PV, Fisher C, Anukam K, Summers K, Hekmat S, et al. Development and pilot evaluation of a novel probiotic mixture for the management of seasonal allergic rhinitis. Canadian Journal of Microbiology. 2010;56(9):730-8.
Lee A, Lee YJ, Yoo HJ, Kim M, Chang Y, Lee DS, et al. Consumption of dairy yogurt containing Lactobacillus paracasei ssp. paracasei, Bifidobacterium animalis ssp. lactis and Heat-Treated Lactobacillus plantarum improves immune function including natural killer cell activity. Nutrients. 2017;9(6).
Lorea Baroja M, Kirjavainen PV, Hekmat S, Reid G. Anti-inflammatory effects of probiotic yogurt in inflammatory bowel disease patients. Clinical and Experimental Immunology. 2007;149(3):470-9.
Martínez-Cañavate A, Sierra S, Lara-Villoslada F, Romero J, Maldonado J, Boza J, et al. A probiotic dairy product containing L. gasseri CECT5714 and L. coryniformis CECT5711 induces immunological changes in children suffering from allergy. Pediatr Allergy Immunol. 2009;20(6):592-600.
Matsumoto M, Aranami A, Ishige A, Watanabe K, Benno Y. LKM512 yogurt consumption improves the intestinal environment and induces the T-helper type 1 cytokine in adult patients with intractable atopic dermatitis. Clinical and Experimental Allergy. 2007;37(3):358-70.
Meng H, Ba Z, Lee Y, Peng J, Lin J, Fleming JA, et al. Consumption of Bifidobacterium animalis subsp. lactis BB-12 in yogurt reduced expression of TLR-2 on peripheral blood-derived monocytes and pro-inflammatory cytokine secretion in young adults. European Journal of Nutrition. 2017;56(2):649-61.
Meyer AL, Elmadfa I, Herbacek I, Micksche M. Probiotic, as well as conventional yogurt, can enhance the stimulated production of proinflammatory cytokines. Journal of Human Nutrition and Dietetics. 2007;20(6):590-8.
Micke P, Beeh KM, Schlaak JF, Buhl R. Oral supplementation with whey proteins increases plasma glutathione levels of HIV-infected patients. European Journal of Clinical Investigation. 2001;31(2):171-8.
Mizubuti YGG, Vieira ELM, Silva TA, D'Alessandro MO, Generoso SV, Teixeira AL, et al. Comparing the effects of whey and casein supplementation on nutritional status and immune parameters in patients with chronic liver disease: A randomised double-blind controlled trial. British Journal of Nutrition. 2021;125(7):768-79.
Mulder AM, Connellan PA, Oliver CJ, Morris CA, Stevenson LM. Bovine lactoferrin supplementation supports immune and antioxidant status in healthy human males. Nutrition Research. 2008;28(9):583-9.
Nishiyama K, Kobayashi T, Sato Y, Watanabe Y, Kikuchi R, Kanno R, et al. A double-blind controlled study to evaluate the effects of yogurt enriched with lactococcus lactis 11/19-b1 and bifidobacterium lactis on serum low-density lipoprotein level and antigen-specific interferon-γ releasing ability. Nutrients. 2018;10(11).
Nova E, Toro O, Varela P, López-Vidriero I, Morandé G, Marcos A. Effects of a nutritional intervention with yogurt on lymphocyte subsets and cytokine production capacity in anorexia nervosa patients. European Journal of Nutrition. 2006;45(4):225-33.
Olivares M, Díaz-Ropero MP, Gómez N, Lara-Villoslada F, Sierra S, Maldonado JA, et al. The consumption of two new probiotic strains, Lactobacillus gasseri CECT 5714 and Lactobacillus coryniformis CECT 5711, boosts the immune system of healthy humans. International Microbiology. 2006;9(1):47-52.
Rizzardini G, Eskesen D, Calder PC, Capetti A, Jespersen L, Clerici M. Evaluation of the immune benefits of two probiotic strains Bifidobacterium animalis ssp. lactis, BB-12® and Lactobacillus paracasei ssp. paracasei, L. casei 431® in an influenza vaccination model: A randomised, double-blind, placebo-controlled study. British Journal of Nutrition. 2012;107(6):876-84.
Russo I, Della Gatta PA, Garnham A, Porter J, Burke LM, Costa RJS. The Effects of an Acute "Train-Low" Nutritional Protocol on Markers of Recovery Optimization in Endurance-Trained Male Athletes. International journal of sports physiology and performance. 2021;16(12):1764-76.
Snel J, Vissers YM, Smit BA, Jongen JM, van der Meulen ET, Zwijsen R, et al. Strain-specific immunomodulatory effects of Lactobacillus plantarum strains on birch-pollen-allergic subjects out of season. Clin Exp Allergy. 2011;41(2):232-42.
Spanhaak S, Havenaar R, Schaafsma G. The effect of consumption of milk fermented by Lactobacillus casei strain Shirota on the intestinal microflora and immune parameters in humans. European Journal of Clinical Nutrition. 1998;52(12):899-907.
Sugimura T, Takahashi H, Jounai K, Ohshio K, Kanayama M, Tazumi K, et al. Effects of oral intake of plasmacytoid dendritic cells-stimulative lactic acid bacterial strain on pathogenesis of influenza-like illness and immunological response to influenza virus. British Journal of Nutrition. 2015;114(5):727-33.
Suzuki T, Nishiyama K, Kawata K, Sugimoto K, Isome M, Suzuki S, et al. Effect of the lactococcus lactis 11/19-B1 strain on atopic dermatitis in a clinical test and mouse model. Nutrients. 2020;12(3).
Wassenberg J, Nutten S, Audran R, Barbier N, Aubert V, Moulin J, et al. Effect of Lactobacillus paracasei ST11 on a nasal provocation test with grass pollen in allergic rhinitis. Clinical and Experimental Allergy. 2011;41(4):565-73.
Wheeler JG, Bogle ML, Shema SJ, Shirrell MA, Stine KC, Pittler AJ, et al. Impact of dietary yogurt on immune function. American Journal of the Medical Sciences. 1997;313(2):120-3.
Wheeler JG, Shema SJ, Bogle ML, Shirrell MA, Burks AW, Pittler A, et al. Immune and clinical impact of Lactobacillus acidophilus on asthma. Annals of Allergy, Asthma and Immunology. 1997;79(3):229-33.
Xiao JZ, Kondo S, Yanagisawa N, Takahashi N, Odamaki T, Iwabuchi N, et al. Effect of probiotic Bifidobacterium longum BBS36 in relieving clinical symptoms and modulating plasma cytokine levels of japanese cedar pollinosis during the pollen season. A randomized double-blind, placebo-controlled trial. Journal of Investigational Allergology and Clinical Immunology. 2006;16(2):86-93.
Yang YJ, Sheu BS. Probiotics-Containing Yogurts Suppress Helicobacter pylori Load and Modify Immune Response and Intestinal Microbiota in the Helicobacter pylori-Infected Children. Helicobacter. 2012;17(4):297-304.
Zarrati M, Shidfar F, Nourijelyani K, Mofid V, Hossein zadeh-Attar MJ, Bidad K, et al. Lactobacillus acidophilus La5, Bifidobacterium BB12, and Lactobacillus casei DN001 modulate gene expression of subset specific transcription factors and cytokines in peripheral blood mononuclear cells of obese and overweight people. BioFactors. 2013;39(6):633-43.
Zhang H, Miao J, Su M, Liu BY, Liu Z. Effect of fermented milk on upper respiratory tract infection in adults who lived in the haze area of Northern China: a randomized clinical trial. Pharmaceutical Biology. 2021;59(1):647-52.
Zhang H, Yeh C, Jin Z, Ding L, Liu BY, Zhang L, et al. Prospective study of probiotic supplementation results in immune stimulation and improvement of upper respiratory infection rate. Synthetic and Systems Biotechnology. 2018;3(2):113-20.
Zuccotti GV, Vigano A, Borelli M, Saresella M, Giacomet V, Clerici M. Modulation of innate and adaptive immunity by lactoferrin in human immunodeficiency virus (HIV)-infected, antiretroviral therapy-naïve children. International Journal of Antimicrobial Agents. 2007;29(3):353-5.

## Sheet: Sheet2
Probiotic(s) given in whole dairy products		Whey protein(s)		Milk		Impact on non-inflammatory markers of immune function		Impact on the natural history of disease related to immune dysfunction		Impact on the risk of acquiring disease related to immune dysfunction (autoimmune, allergic, asthma, and immunodeficiency)		Impact on immune response to vaccination		Impact on healing rates		Impact on the risk of acquiring viral or bacterial infection		Impact on the natural history of viral or bacterial infection
Probiotic(s) given in whole dairy products		Whey protein(s)		Milk		Impact on non-inflammatory markers of immune function		Impact on the natural history of disease related to immune dysfunction		Impact on the risk of acquiring disease related to immune dysfunction (autoimmune, allergic, asthma, and immunodeficiency)		Impact on immune response to vaccination				Impact on the risk of acquiring viral or bacterial infection		Impact on the natural history of viral or bacterial infection
Probiotic(s) given in whole dairy products		Whey protein(s)		Milk		Impact on non-inflammatory markers of immune function		Impact on the natural history of disease related to immune dysfunction		Impact on the risk of acquiring disease related to immune dysfunction (autoimmune, allergic, asthma, and immunodeficiency)		Impact on immune response to vaccination				Impact on the risk of acquiring viral or bacterial infection		Impact on the natural history of viral or bacterial infection
Probiotic(s) given in whole dairy products		Whey protein(s)		Milk		Impact on non-inflammatory markers of immune function				Impact on the risk of acquiring disease related to immune dysfunction (autoimmune, allergic, asthma, and immunodeficiency)		Impact on immune response to vaccination				Impact on the risk of acquiring viral or bacterial infection		Impact on the natural history of viral or bacterial infection
Probiotic(s) given in whole dairy products		Whey protein(s)		Milk		Impact on non-inflammatory markers of immune function		Impact on the natural history of disease related to immune dysfunction		Impact on the risk of acquiring disease related to immune dysfunction (autoimmune, allergic, asthma, and immunodeficiency)		Impact on immune response to vaccination, Impact on the risk of acquiring viral or bacterial infection				Impact on the risk of acquiring viral or bacterial infection		Impact on non-inflammatory markers of immune function, Impact on the natural history of viral or bacterial infection
Probiotic(s) given in whole dairy products		Whey protein(s)		Milk		Impact on non-inflammatory markers of immune function		Impact on non-inflammatory markers of immune function, Impact on the natural history of disease related to immune dysfunction		Impact on the risk of acquiring disease related to immune dysfunction (autoimmune, allergic, asthma, and immunodeficiency)		Impact on immune response to vaccination, Impact on the risk of acquiring viral or bacterial infection				Impact on the risk of acquiring viral or bacterial infection		Impact on non-inflammatory markers of immune function, Impact on the natural history of viral or bacterial infection
Probiotic(s) given in whole dairy products		Whey protein(s)		Milk		Impact on non-inflammatory markers of immune function		Impact on non-inflammatory markers of immune function, Impact on the natural history of disease related to immune dysfunction		Impact on the risk of acquiring disease related to immune dysfunction (autoimmune, allergic, asthma, and immunodeficiency)		Impact on non-inflammatory markers of immune function, Impact on immune response to vaccination				Impact on the risk of acquiring viral or bacterial infection		Impact on non-inflammatory markers of immune function, Impact on the natural history of viral or bacterial infection
Probiotic(s) given in whole dairy products		Whey protein(s)		Milk		Impact on non-inflammatory markers of immune function		Impact on non-inflammatory markers of immune function, Impact on the natural history of disease related to immune dysfunction		Impact on the risk of acquiring disease related to immune dysfunction (autoimmune, allergic, asthma, and immunodeficiency)		Impact on non-inflammatory markers of immune function, Impact on immune response to vaccination				Impact on the risk of acquiring viral or bacterial infection		Impact on non-inflammatory markers of immune function, Impact on the natural history of viral or bacterial infection
Probiotic(s) given in whole dairy products		Whey protein(s)		Milk		Impact on non-inflammatory markers of immune function		Impact on non-inflammatory markers of immune function, Impact on the natural history of disease related to immune dysfunction		Impact on the risk of acquiring disease related to immune dysfunction (autoimmune, allergic, asthma, and immunodeficiency)		Impact on non-inflammatory markers of immune function, Impact on immune response to vaccination				Impact on the risk of acquiring viral or bacterial infection		Impact on non-inflammatory markers of immune function, Impact on the natural history of viral or bacterial infection
Probiotic(s) given in whole dairy products		Whey protein(s)		Milk		Impact on non-inflammatory markers of immune function		Impact on non-inflammatory markers of immune function, Impact on the natural history of disease related to immune dysfunction		Impact on the risk of acquiring disease related to immune dysfunction (autoimmune, allergic, asthma, and immunodeficiency)		Impact on non-inflammatory markers of immune function, Impact on immune response to vaccination				Impact on the risk of acquiring viral or bacterial infection		Impact on non-inflammatory markers of immune function, Impact on the natural history of viral or bacterial infection
Probiotic(s) given in whole dairy products		Whey protein(s)		Milk		Impact on non-inflammatory markers of immune function		Impact on non-inflammatory markers of immune function, Impact on the natural history of disease related to immune dysfunction		Impact on the risk of acquiring disease related to immune dysfunction (autoimmune, allergic, asthma, and immunodeficiency)		Impact on non-inflammatory markers of immune function, Impact on immune response to vaccination, Impact on the risk of acquiring viral or bacterial infection				Impact on the risk of acquiring viral or bacterial infection		Impact on non-inflammatory markers of immune function, Impact on the natural history of viral or bacterial infection
Probiotic(s) given in whole dairy products		Whey protein(s)		Milk		Impact on non-inflammatory markers of immune function		Impact on non-inflammatory markers of immune function, Impact on the natural history of disease related to immune dysfunction		Impact on the risk of acquiring disease related to immune dysfunction (autoimmune, allergic, asthma, and immunodeficiency)						Impact on the risk of acquiring viral or bacterial infection		Impact on non-inflammatory markers of immune function, Impact on the natural history of viral or bacterial infection
Probiotic(s) given in whole dairy products		Whey protein(s)		Milk		Impact on non-inflammatory markers of immune function		Impact on non-inflammatory markers of immune function, Impact on the natural history of disease related to immune dysfunction		Impact on the risk of acquiring disease related to immune dysfunction (autoimmune, allergic, asthma, and immunodeficiency)						Impact on the risk of acquiring viral or bacterial infection		Impact on non-inflammatory markers of immune function, Impact on the natural history of viral or bacterial infection
Probiotic(s) given in whole dairy products		Whey protein(s)		Milk		Impact on non-inflammatory markers of immune function		Impact on non-inflammatory markers of immune function, Impact on the natural history of disease related to immune dysfunction		Impact on the risk of acquiring disease related to immune dysfunction (autoimmune, allergic, asthma, and immunodeficiency)						Impact on the risk of acquiring viral or bacterial infection		Impact on non-inflammatory markers of immune function, Impact on the risk of acquiring viral or bacterial infection, Impact on the natural history of viral or bacterial infection
Probiotic(s) given in whole dairy products		Whey protein(s)		Yogurt		Impact on non-inflammatory markers of immune function		Impact on non-inflammatory markers of immune function, Impact on the natural history of disease related to immune dysfunction		Impact on the risk of acquiring disease related to immune dysfunction (autoimmune, allergic, asthma, and immunodeficiency) : childhood eczema, current wheeze, rhinitis at 36 moths of age						Impact on the risk of acquiring viral or bacterial infection		Impact on non-inflammatory markers of immune function, Impact on the risk of acquiring viral or bacterial infection, Impact on the natural history of viral or bacterial infection
Probiotic(s) given in whole dairy products		Whey protein(s)		Yogurt		Impact on non-inflammatory markers of immune function		Impact on non-inflammatory markers of immune function, Impact on the natural history of disease related to immune dysfunction		Impact on non-inflammatory markers of immune function, Impact on the risk of acquiring disease related to immune dysfunction (autoimmune, allergic, asthma, and immunodeficiency)						Impact on the risk of acquiring viral or bacterial infection, Impact on the natural history of viral or bacterial infection
Probiotic(s) given in whole dairy products		Whey protein(s)		Yogurt		Impact on non-inflammatory markers of immune function		Impact on non-inflammatory markers of immune function, Impact on the natural history of disease related to immune dysfunction		Impact on non-inflammatory markers of immune function, Impact on the risk of acquiring disease related to immune dysfunction (autoimmune, allergic, asthma, and immunodeficiency)						Impact on the risk of acquiring viral or bacterial infection, Impact on the natural history of viral or bacterial infection
Probiotic(s) given in whole dairy products		Whey protein(s)		Yogurt		Impact on non-inflammatory markers of immune function		Impact on non-inflammatory markers of immune function, Impact on the natural history of disease related to immune dysfunction		Impact on non-inflammatory markers of immune function, Impact on the risk of acquiring disease related to immune dysfunction (autoimmune, allergic, asthma, and immunodeficiency)						Impact on the risk of acquiring viral or bacterial infection, Impact on the natural history of viral or bacterial infection
Probiotic(s) given in whole dairy products		Whey protein(s)		Yogurt		Impact on non-inflammatory markers of immune function		Impact on non-inflammatory markers of immune function, Impact on the natural history of disease related to immune dysfunction		Impact on non-inflammatory markers of immune function, Impact on the risk of acquiring disease related to immune dysfunction (autoimmune, allergic, asthma, and immunodeficiency), Impact on the natural history of disease related to immune dysfunction						Impact on the risk of acquiring viral or bacterial infection, Impact on the natural history of viral or bacterial infection
Probiotic(s) given in whole dairy products		Whey protein(s)		Yogurt		Impact on non-inflammatory markers of immune function		Impact on non-inflammatory markers of immune function, Impact on the natural history of disease related to immune dysfunction								Impact on non-inflammatory markers of immune function, Impact on the risk of acquiring viral or bacterial infection
Probiotic(s) given in whole dairy products		Whey protein(s)		Yogurt		Impact on non-inflammatory markers of immune function		Impact on non-inflammatory markers of immune function, Impact on the risk of acquiring disease related to immune dysfunction (autoimmune, allergic, asthma, and immunodeficiency), Impact on the natural history of disease related to immune dysfunction								Impact on non-inflammatory markers of immune function, Impact on the risk of acquiring viral or bacterial infection
Probiotic(s) given in whole dairy products		Whey protein(s)		Yogurt		Impact on non-inflammatory markers of immune function										Impact on non-inflammatory markers of immune function, Impact on the risk of acquiring viral or bacterial infection
Probiotic(s) given in whole dairy products		Whey protein(s)		Yogurt		Impact on non-inflammatory markers of immune function										Impact on non-inflammatory markers of immune function, Impact on the risk of acquiring viral or bacterial infection
Probiotic(s) given in whole dairy products		Whey protein(s)		Yogurt, Milk		Impact on non-inflammatory markers of immune function										Impact on non-inflammatory markers of immune function, Impact on the risk of acquiring viral or bacterial infection
Probiotic(s) given in whole dairy products		Whey protein(s)		Yogurt, Milk		Impact on non-inflammatory markers of immune function										Impact on non-inflammatory markers of immune function, Impact on the risk of acquiring viral or bacterial infection
Probiotic(s) given in whole dairy products		Whey protein(s)		Yogurt, Milk, Cheese		Impact on non-inflammatory markers of immune function										Impact on non-inflammatory markers of immune function, Impact on the risk of acquiring viral or bacterial infection
Probiotic(s) given in whole dairy products		Whey protein(s)		Yogurt, Milk, Cheese		Impact on non-inflammatory markers of immune function										Impact on non-inflammatory markers of immune function, Impact on the risk of acquiring viral or bacterial infection
Probiotic(s) given in whole dairy products		Whey protein(s)				Impact on non-inflammatory markers of immune function										Impact on non-inflammatory markers of immune function, Impact on the risk of acquiring viral or bacterial infection
Probiotic(s) given in whole dairy products		Whey protein(s)				Impact on non-inflammatory markers of immune function										Impact on non-inflammatory markers of immune function, Impact on the risk of acquiring viral or bacterial infection
Probiotic(s) given in whole dairy products		Whey protein(s)				Impact on non-inflammatory markers of immune function										Impact on non-inflammatory markers of immune function, Impact on the risk of acquiring viral or bacterial infection
Probiotic(s) given in whole dairy products		Whey protein(s)				Impact on non-inflammatory markers of immune function										Impact on non-inflammatory markers of immune function, Impact on the risk of acquiring viral or bacterial infection
Probiotic(s) given in whole dairy products		Whey protein(s)				Impact on non-inflammatory markers of immune function										Impact on non-inflammatory markers of immune function, Impact on the risk of acquiring viral or bacterial infection
Probiotic(s) given in whole dairy products		Whey protein(s)				Impact on non-inflammatory markers of immune function										Impact on non-inflammatory markers of immune function, Impact on the risk of acquiring viral or bacterial infection
Probiotic(s) given in whole dairy products		Whey protein(s)				Impact on non-inflammatory markers of immune function										Impact on non-inflammatory markers of immune function, Impact on the risk of acquiring viral or bacterial infection : cold/flu
Probiotic(s) given in whole dairy products		Whey protein(s), Casein protein(s)				Impact on non-inflammatory markers of immune function										Impact on non-inflammatory markers of immune function, Impact on the risk of acquiring viral or bacterial infection, Impact on the natural history of viral or bacterial infection
Probiotic(s) given in whole dairy products		Whey protein(s), Casein protein(s)				Impact on non-inflammatory markers of immune function										Impact on non-inflammatory markers of immune function, Impact on the risk of acquiring viral or bacterial infection, Impact on the natural history of viral or bacterial infection
Probiotic(s) given in whole dairy products		Whey protein(s), Casein protein(s)				Impact on non-inflammatory markers of immune function
Probiotic(s) given in whole dairy products						Impact on non-inflammatory markers of immune function
Probiotic(s) given in whole dairy products						Impact on non-inflammatory markers of immune function
Probiotic(s) given in whole dairy products						Impact on non-inflammatory markers of immune function
Probiotic(s) given in whole dairy products						Impact on non-inflammatory markers of immune function
Probiotic(s) given in whole dairy products						Impact on non-inflammatory markers of immune function
Probiotic(s) given in whole dairy products						Impact on non-inflammatory markers of immune function
Probiotic(s) given in whole dairy products						Impact on non-inflammatory markers of immune function
Probiotic(s) given in whole dairy products						Impact on non-inflammatory markers of immune function
Probiotic(s) given in whole dairy products						Impact on non-inflammatory markers of immune function
Probiotic(s) given in whole dairy products						Impact on non-inflammatory markers of immune function
Probiotic(s) given in whole dairy products						Impact on non-inflammatory markers of immune function
Probiotic(s) given in whole dairy products						Impact on non-inflammatory markers of immune function
Probiotic(s) given in whole dairy products						Impact on non-inflammatory markers of immune function
Probiotic(s) given in whole dairy products						Impact on non-inflammatory markers of immune function
Probiotic(s) given in whole dairy products						Impact on non-inflammatory markers of immune function
Probiotic(s) given in whole dairy products						Impact on non-inflammatory markers of immune function
Probiotic(s) given in whole dairy products						Impact on non-inflammatory markers of immune function
Probiotic(s) given in whole dairy products						Impact on non-inflammatory markers of immune function
Probiotic(s) given in whole dairy products						Impact on non-inflammatory markers of immune function
Probiotic(s) given in whole dairy products						Impact on non-inflammatory markers of immune function
Probiotic(s) given in whole dairy products						Impact on non-inflammatory markers of immune function
Probiotic(s) given in whole dairy products						Impact on non-inflammatory markers of immune function
Probiotic(s) given in whole dairy products						Impact on non-inflammatory markers of immune function
Probiotic(s) given in whole dairy products						Impact on non-inflammatory markers of immune function
Probiotic(s) given in whole dairy products						Impact on non-inflammatory markers of immune function
Probiotic(s) given in whole dairy products						Impact on non-inflammatory markers of immune function
Probiotic(s) given in whole dairy products						Impact on non-inflammatory markers of immune function
Probiotic(s) given in whole dairy products						Impact on non-inflammatory markers of immune function
Probiotic(s) given in whole dairy products						Impact on non-inflammatory markers of immune function
Probiotic(s) given in whole dairy products						Impact on non-inflammatory markers of immune function
Probiotic(s) given in whole dairy products						Impact on non-inflammatory markers of immune function
Probiotic(s) given in whole dairy products						Impact on non-inflammatory markers of immune function
Probiotic(s) given in whole dairy products						Impact on non-inflammatory markers of immune function
Probiotic(s) given in whole dairy products						Impact on non-inflammatory markers of immune function
Probiotic(s) given in whole dairy products						Impact on non-inflammatory markers of immune function
Probiotic(s) given in whole dairy products						Impact on non-inflammatory markers of immune function
Probiotic(s) given in whole dairy products						Impact on non-inflammatory markers of immune function
Probiotic(s) given in whole dairy products						Impact on non-inflammatory markers of immune function
Probiotic(s) given in whole dairy products						Impact on non-inflammatory markers of immune function
Probiotic(s) given in whole dairy products						Impact on non-inflammatory markers of immune function
Probiotic(s) given in whole dairy products						Impact on non-inflammatory markers of immune function
Probiotic(s) given in whole dairy products						Impact on non-inflammatory markers of immune function
Probiotic(s) given in whole dairy products						Impact on non-inflammatory markers of immune function
Probiotic(s) given in whole dairy products						Impact on non-inflammatory markers of immune function
Probiotic(s) given in whole dairy products						Impact on non-inflammatory markers of immune function
Probiotic(s) given in whole dairy products						Impact on non-inflammatory markers of immune function
Probiotic(s) given in whole dairy products						Impact on non-inflammatory markers of immune function
Probiotic(s) given in whole dairy products						Impact on non-inflammatory markers of immune function
Probiotic(s) given in whole dairy products						Impact on non-inflammatory markers of immune function
Probiotic(s) given in whole dairy products						Impact on non-inflammatory markers of immune function
Yogurt, Probiotic(s) given in whole dairy products						Impact on non-inflammatory markers of immune function
Yogurt, Probiotic(s) given in whole dairy products						Impact on non-inflammatory markers of immune function
						Impact on non-inflammatory markers of immune function
						Impact on non-inflammatory markers of immune function
						Impact on non-inflammatory markers of immune function
						Impact on non-inflammatory markers of immune function
						Impact on non-inflammatory markers of immune function, Impact on immune response to vaccination
						Impact on non-inflammatory markers of immune function, Impact on immune response to vaccination
						Impact on non-inflammatory markers of immune function, Impact on immune response to vaccination
						Impact on non-inflammatory markers of immune function, Impact on immune response to vaccination
						Impact on non-inflammatory markers of immune function, Impact on immune response to vaccination, Impact on the risk of acquiring viral or bacterial infection
						Impact on non-inflammatory markers of immune function, Impact on the natural history of disease related to immune dysfunction
						Impact on non-inflammatory markers of immune function, Impact on the natural history of disease related to immune dysfunction
						Impact on non-inflammatory markers of immune function, Impact on the natural history of disease related to immune dysfunction
						Impact on non-inflammatory markers of immune function, Impact on the natural history of disease related to immune dysfunction
						Impact on non-inflammatory markers of immune function, Impact on the natural history of disease related to immune dysfunction
						Impact on non-inflammatory markers of immune function, Impact on the natural history of disease related to immune dysfunction
						Impact on non-inflammatory markers of immune function, Impact on the natural history of disease related to immune dysfunction
						Impact on non-inflammatory markers of immune function, Impact on the natural history of disease related to immune dysfunction
						Impact on non-inflammatory markers of immune function, Impact on the natural history of disease related to immune dysfunction
						Impact on non-inflammatory markers of immune function, Impact on the natural history of disease related to immune dysfunction
						Impact on non-inflammatory markers of immune function, Impact on the natural history of disease related to immune dysfunction
						Impact on non-inflammatory markers of immune function, Impact on the natural history of disease related to immune dysfunction
						Impact on non-inflammatory markers of immune function, Impact on the natural history of disease related to immune dysfunction
						Impact on non-inflammatory markers of immune function, Impact on the natural history of disease related to immune dysfunction
						Impact on non-inflammatory markers of immune function, Impact on the natural history of disease related to immune dysfunction
						Impact on non-inflammatory markers of immune function, Impact on the natural history of viral or bacterial infection
						Impact on non-inflammatory markers of immune function, Impact on the natural history of viral or bacterial infection
						Impact on non-inflammatory markers of immune function, Impact on the natural history of viral or bacterial infection
						Impact on non-inflammatory markers of immune function, Impact on the natural history of viral or bacterial infection
						Impact on non-inflammatory markers of immune function, Impact on the natural history of viral or bacterial infection
						Impact on non-inflammatory markers of immune function, Impact on the natural history of viral or bacterial infection
						Impact on non-inflammatory markers of immune function, Impact on the natural history of viral or bacterial infection
						Impact on non-inflammatory markers of immune function, Impact on the natural history of viral or bacterial infection
						Impact on non-inflammatory markers of immune function, Impact on the natural history of viral or bacterial infection
						Impact on non-inflammatory markers of immune function, Impact on the risk of acquiring disease related to immune dysfunction (autoimmune, allergic, asthma, and immunodeficiency)
						Impact on non-inflammatory markers of immune function, Impact on the risk of acquiring disease related to immune dysfunction (autoimmune, allergic, asthma, and immunodeficiency)
						Impact on non-inflammatory markers of immune function, Impact on the risk of acquiring disease related to immune dysfunction (autoimmune, allergic, asthma, and immunodeficiency)
						Impact on non-inflammatory markers of immune function, Impact on the risk of acquiring disease related to immune dysfunction (autoimmune, allergic, asthma, and immunodeficiency), Impact on the natural history of disease related to immune dysfunction
						Impact on non-inflammatory markers of immune function, Impact on the risk of acquiring viral or bacterial infection
						Impact on non-inflammatory markers of immune function, Impact on the risk of acquiring viral or bacterial infection
						Impact on non-inflammatory markers of immune function, Impact on the risk of acquiring viral or bacterial infection
						Impact on non-inflammatory markers of immune function, Impact on the risk of acquiring viral or bacterial infection
						Impact on non-inflammatory markers of immune function, Impact on the risk of acquiring viral or bacterial infection
						Impact on non-inflammatory markers of immune function, Impact on the risk of acquiring viral or bacterial infection
						Impact on non-inflammatory markers of immune function, Impact on the risk of acquiring viral or bacterial infection
						Impact on non-inflammatory markers of immune function, Impact on the risk of acquiring viral or bacterial infection
						Impact on non-inflammatory markers of immune function, Impact on the risk of acquiring viral or bacterial infection
						Impact on non-inflammatory markers of immune function, Impact on the risk of acquiring viral or bacterial infection
						Impact on non-inflammatory markers of immune function, Impact on the risk of acquiring viral or bacterial infection
						Impact on non-inflammatory markers of immune function, Impact on the risk of acquiring viral or bacterial infection
						Impact on non-inflammatory markers of immune function, Impact on the risk of acquiring viral or bacterial infection
						Impact on non-inflammatory markers of immune function, Impact on the risk of acquiring viral or bacterial infection
						Impact on non-inflammatory markers of immune function, Impact on the risk of acquiring viral or bacterial infection : cold/flu
						Impact on non-inflammatory markers of immune function, Impact on the risk of acquiring viral or bacterial infection, Impact on the natural history of viral or bacterial infection
						Impact on non-inflammatory markers of immune function, Impact on the risk of acquiring viral or bacterial infection, Impact on the natural history of viral or bacterial infection

## Sheet: Sheet1
10309		Neutral
10344		Neutral
10592		Neutral
1067		Neutral
10703		Neutral
10953		Neutral
10954		Neutral
1102		Neutral
11130		Neutral
11565		Neutral
11841		Neutral
11860		Neutral
1203		Neutral
12067		Neutral
12083		Neutral
12176		Neutral
12602		Neutral
12692		Neutral
1294		Neutral
12974		Neutral
12981		Neutral
12991		Neutral
1522		Neutral
1662		Neutral
1672		Neutral
185		Neutral
1970		Neutral
2185		Neutral
2403		Neutral
2639		Neutral
273		Neutral
3118		Neutral
3238		Neutral
3247		Neutral
340		Neutral
3514		Neutral
36		Neutral
3800		Neutral
3812		Neutral
4059		Neutral
4061		Neutral
4267		Neutral
4271		Neutral
4379		Neutral
443		Neutral
4769		Neutral
4830		Neutral
4900		Neutral
4909		Neutral
4954		Neutral
518		Neutral
5196		Neutral
5284		Neutral
5341		Neutral
5398		Neutral
5403		Neutral
5417		Neutral
5423		Neutral
5442		Neutral
5465		Neutral
5649		Neutral
5664		Neutral
5674		Neutral
5713		Neutral
5735		Neutral
5914		Neutral
5940		Neutral
6088		Neutral
6108		Neutral
6229		Neutral
6289		Neutral
6925		Neutral
7030		Neutral
7091		Neutral
7110		Neutral
7164		Neutral
7342		Neutral
7344		Neutral
7361		Neutral
7386		Neutral
7422		Neutral
7424		Neutral
7514		Neutral
7651		Neutral
7676		Neutral
7823
7831
7845
8047
8108
8148
8339
8619
8770
9044
9457
9564
9660
9947
9952
9997
